# Supplementary material for: Task-specific modulation of corticospinal neuron activity during motor learning in mice
Source: Nat Commun. 2023 May 11;14:2708. doi: 10.1038/s41467-023-38418-4 (PMC10175564; doi:10.1038/s41467-023-38418-4)
Supplement: Supplementary file 4 — Source Data [file 41467_2023_38418_MOESM4_ESM.xlsx]

## Sheet: Figure 1
Figure 1d						Figure 1e					Figure 1f					Figure 1g-i
Succes rate (%)						Mean force					Pull to pull corr.					Peak force distribution
		Adaptive					Adaptive					Adaptive				Source data available at https://doi.org/10.12751/g-node.sbrmy3
	id	Early	Middle	Late			Early	Middle	Late			Early	Middle	Late
	2287F	69.76	58.88	61.38			8.4475	12.055	15.3238			0.442893	0.472957	0.467361
	2290M	62.98	61.62	54.88			8.207	10.95	13.309			0.3843	0.425569	0.454021
	2300M	59.04	56.31	56.76			7.73225	6.8015	7.34475			0.404678	0.397267	0.435781
	2295F	63.88	63.69	65.21			10.4383	11.3247	10.5803			0.427639	0.471765	0.506993
	2285F	60.78	57.16	63.62			9.64275	10.9657	16.1453			0.5232	0.434535	0.499642
		Precision (Learners)					Precision (Learners)					Precision (Learners)
		Early	Middle	Late			Early	Middle	Late			Early	Middle	Late
	2292F	25.05	42.23	61.25			10.6375	15.3608	17.5794			0.415571	0.450405	0.435894
	2293F	38	39.34	34.66			15.2317	12.3378	18.58			0.433974	0.457237	0.488885
	2299M	20.28	31.44	46.24			10.7618	16.26	17.5917			0.424772	0.453821	0.462389
	2478M	10.8	41.54	35.14			9.00183	14.3383	14.2034			0.426489	0.463556	0.495491
	2479F	24	57	44.88			11.3907	15.3595	10.6905			0.425202	0.456255	0.470665
		Precision (non learners)					Precision (non learners)					Precision (non learners)
		Early	Middle	Late			Early	Middle	Late			Early	Middle	Late
	2291M	46.59	35.53	22.27			14.944	16.757	9.33833			0.469461	0.498813	0.509435
	2477F	7.88	42.99	11.17			16.0792	14.1457	13.8562			0.449961	0.42295	0.402989
	2499F	10.19	29.58	17.21			11.5573	11.686	14.9453			0.438961	0.456115	0.45615
	2294F	38.02	40.62	13			8.2338	14.0822	11.1293			0.503867	0.484491	0.444338
	2296F	21.93	18.24	24.41			9.2896	12.7957	10.6314			0.442788	0.513392	0.524863

## Sheet: Figure 2
Figure 2a,d,e
Source data available at https://doi.org/10.12751/g-node.sbrmy3
Figure 2b									Figure 2c
CSNs with succeful pulls									CNS activity corr.
		Adaptive									Adaptive
		Early		Middle		Late					Early	Middle	Late
		keep	total	keep	total	keep	total			2300	0.0613	0.0736	0.0216
		28	231	19	160	14	215			2290	0.0145	0.0324	0.0656
			0.121212		0.11875		0.0651163			2287	0.0558	0.0497	0.0131
										2295	0.0297	0.0649	0.0736
		Precision (Learners)								2285	0.0739	0.0817	0.0602
		Early		Middle		Late
		keep	total	keep	total	keep	total				Precision (Learners)
		110	267	148	369	160	366				Early	Middle	Late
			0.411985		0.401084		0.437158			2292	0.0402	0.0686	0.0888
										2293	0.0472	0.1026	0.1603
		Precision (non learners)								2299	0.0762	0.0398	0.0557
		Early		Middle		Late				2478	0.0527	0.0518	0.045
		keep	total	keep	total	keep	total			2479	0.0332	0.1206	0.0891
		151	492	139	450	69	216
			0.306911		0.308889		0.319444				Precision (non learners)
											Early	Middle	Late
										2291	0.0729	0.0459	0.0305
										2477	0.0593	0.0501	0.0369
										2499	0.0813	0.088	0.1054
										2296	0.0476	0.0868	0.0775
										2294	0.067	0.0362	0.0364

## Sheet: Figure 3
Figure 3d						Figure 3e						Figure 3f						Figure 3g-i
Succees rate (%)						Mean force						Pull to pull corr.						Peak force distribution
		Adaptive						Adaptive						Adaptive				Source data available at https://doi.org/10.12751/g-node.sbrmy3
	Id	Early	Middle	Late			id	Early	Middle	Late			id	Early	Middle	Late
	3716F	56.3	60.2	56.4333			3716F	15.3653	17.303	16.097			3716F	0.593317	0.581233	0.649807		Figure 3j					Figure 3k					Figure 3l					Figure 3m-o
	3717F	58.6667	55.05	56.9333			3717F	15.6737	14.6995	12.1627			3717F	0.522456	0.794917	0.683282		Succees rate (%)					Mean force					Pull to pull corr.					Peak force distribution
	3718F	56.7667	57.75	62.8333			3718F	16.011	13.9235	19.7933			3718F	0.493757	0.630812	0.550892				Adaptive					Adaptive					Adaptive			Source data available at https://doi.org/10.12751/g-node.sbrmy3
	3719F	54.4667	56	57.7333			3719F	12.767	13.0655	14.363			3719F	0.448086	0.548168	0.626324			id	Late	Post-injury			id	Late	Post-injury			id	Late	Post-injury
	3720F	69.9667	63.2	66.0333			3720F	21.817	20.764	21.8873			3720F	0.551249	0.714466	0.721449			3716F	56.4333	81.7667			3716F	16.097	23.7977			3716F	0.649807	0.510154
	3721M	74.9	76.85	60.1333			3721M	20.7535	24.0175	17.7167			3721M	0.62787	0.663961	0.653476			3717F	56.9333	62.5			3717F	12.1627	19.171			3717F	0.683282	0.583649
	3722M	52.55	57.05	58.5667			3722M	10.6555	15.1385	16.6167			3722M	0.611092	0.585235	0.589375			3718F	62.8333	81.6667			3718F	19.7933	23.3193			3718F	0.550892	0.54475
	3723M	61.3	56.4667	64.0667			3723M	16.574	16.2447	21.7637			3723M	0.652594	0.732071	0.657294			3719F	57.7333	71.7667			3719F	14.363	21.664			3719F	0.626324	0.47173
	3724M	73.1333	60.6667	78.4667			3724M	23.7603	17.8917	24.5753			3724M	0.574983	0.669512	0.735241			3720F	66.0333	66.7333			3720F	21.8873	21.2877			3720F	0.721449	0.554815
																			3721M	60.1333	84.4333			3721M	17.7167	23.9383			3721M	0.653476	0.575481
		Precision						Precision						Precision					3722M	58.5667	63.3			3722M	16.6167	21.3617			3722M	0.589375	0.471674
		Early	Middle	Late				Early	Middle	Late				Early	Middle	Late			3723M	64.0667	78.4			3723M	21.7637	26.8227			3723M	0.657294	0.563271
	3582F	34.3	36.6	45.2			3582F	15.58	19.8057	18.5977			3725	0.706479	0.804859	0.743711			3724M	78.4667	85.5333			3724M	24.5753	25.3733			3724M	0.735241	0.561266
	3583F	32.9333	37.5	49.4333			3583F	15.2117	15.398	17.3277			3726	0.545608	0.617878	0.685695
	3585F	34.5	41.3	63.7			3585F	16.337	17.275	18.624			3728	0.635239	0.671058	0.695473				Precision					Precision					Precision
	3689M	30.3	23.9	41.1			3689M	16.0617	16.4753	19.6347			3582	0.692878	0.639164	0.645237				Late	Post-injury				Late	Post-injury				Late	Post-injury
	3690M	26.9667	28.6667	45.5333			3690M	15.5307	19.0883	19.527			3583	0.706158	0.729827	0.664707			3582F	45.2	34.8			3582F	18.5977	15.5703			3725	0.743711	0.55831
	3728F	37.7333	44.7667	62			3728F	15.973	16.457	17.094			3585	0.613617	0.567776	0.560331			3583F	49.4333	35.9667			3583F	17.3277	19.145			3726	0.685695	0.478626
	3725F	40.5	42.7	51.1333			3725F	15.2177	17.6593	18.7113			3689	0.669899	0.704373	0.706657			3585F	63.7	47.2			3585F	18.624	17.752			3728	0.695473	0.431072
	3726F	32.1667	34.2667	44			3726F	18.5853	16.858	20.719			3690	0.658078	0.716853	0.741129			3689M	41.1	33.5667			3689M	19.6347	17.4087			3582	0.645237	0.622099
																			3690M	45.5333	24.8333			3690M	19.527	14.117			3583	0.664707	0.588357
		Static						Static						Static					3728F	62	41			3728F	17.094	16.1193			3585	0.560331	0.486635
		Early	Middle	Late				Early	Middle	Late				Early	Middle	Late			3725F	51.1333	47.4333			3725F	18.7113	16.1497			3689	0.706657	0.532372
	3531F	45.7333	51.3333	59.5667			3527	17.8888	19.4272	19.127			3531	0.753338	0.731265	0.689644			3726F	44	49.1333			3726F	20.719	23.7787			3690	0.741129	0.652937
	3532F	57.9	62.9	77.7			3528	24.1531	26.0305	26.5448			3532	0.68531	0.75221	0.746543
	3534F	65.6	61.5	73.2			3529	21.4328	23.622	25.4566			3534	0.73785	0.738466	0.781842				Static					Static					Static
	3538F	76	71.2	82.7			3530	24.9639	19.041	20.2743			3538	0.820266	0.752961	0.694313				Late	Post-injury				Late	Post-injury				Late	Post-injury
	3540F	57.3	66.7	68			3535	21.499	21.7426	23.6871			3540	0.618092	0.629853	0.658892			3531F	59.5667	69.9			3531	19.127	19.6988			3531	0.689644	0.597077
	3537F	47.1333	63.3333	71.1			3537	15.7601	17.7613	19.0817			3527	0.668607	0.652788	0.549985			3532F	77.7	88.17			3532	26.5448	20.842			3532	0.746543	0.499297
	3539F	72.7	70.4	72.9			3539	18.2284	18.4312	18.7093			3528	0.733235	0.798679	0.738023			3534F	73.2	70.47			3534	25.4566	18.4775			3534	0.781842	0.635704
	3527M	29.5	56.3	75.2			3531	16.0885	20.9853	19.1878			3529	0.689483	0.695084	0.65633			3538F	82.7	92.83			3538	20.2743	24.7797			3538	0.694313	0.629465
	3528M	67.5333	53.5	80.5333			3532	21.5686	18.6778	20.3909			3530	0.697091	0.655773	0.693886			3540F	68	70.63			3540	23.6871	20.2398			3540	0.658892	0.530031
	3529M	56.3667	36.8333	65.4333			3534	19.3725	15.5713	19.1139			3535	0.722966	0.788285	0.774132
	3530M	92.5	88.3	88.3667			3538	23.9874	23.8578	23.2352			3537	0.7645	0.791837	0.812112
	3535F	70.6	54.4	80.4			3540	20.018	21.848	23.0205			3539	0.776901	0.71357	0.705032

## Sheet: Figure 4
Figure 4a					Figure 4b					Figure 4c					Figure 4d-i
Succees rate (%)					Mean force					Pull to pull corr.					Source data available at https://doi.org/10.12751/g-node.sbrmy3
		Adaptive					Adaptive					Adaptive
	id	Late	Post-injury			id	Late	Post-injury			id	Late	Post-injury
	2287F	61.38	62.74			2300M	15.3238	10.1323			2285	0.467361	0.492307
	2290M	54.88	56.17			2290M	13.309	9.502			2287	0.454021	0.383792
	2300M	56.76				2287F	7.34475	7.93133			2290	0.435781	0.424387
	2295F	65.21	67.66			2295F	10.5803	9.57			2295	0.506993	0.455683
	2285F	63.62	54.69			2285F	16.1453	14.389			2300	0.499642	0.412642
		Precision (Learners)					Precision (Learners)					Precision (Learners)
	id	Late	Post-injury			id	Late	Post-injury			id	Late	Post-injury
	2292F	61.25	22.64			2292	17.5794	10.648			2292F	0.435894	0.337382
	2293F	34.66	24.94			2293	18.58	13.9337			2293F	0.488885	0.3833
	2299M	46.24	13.94			2299	17.5917	8.6238			2299M	0.462389	0.360341
	2478M	35.14	8.89			2478	14.2034	8.0745			2478M	0.495491	0.428413
	2479F	44.88	3.33			2479	10.6905	8.15367			2479F	0.470665	0.377359
		Precision (non learners)					Precision (non learners)					Precision (non learners)
	id	Late	Post-injury			id	Late	Post-injury			id	Late	Post-injury
	2291M	22.27				2291	9.33833				2291	0.509435
	2477F	11.17	0			2477	13.8562	13.0884			2294	0.402989	0.486464
	2499F	17.21	4.17			2499	14.9453	7.20375			2296	0.45615	0.465964
	2294F	13	13.85			2296	11.1293	6.995			2477	0.444338	0.560477
	2296F	24.41	11.09			2294	10.6314	8.49286			2499	0.524863	0.505687

## Sheet: Figure 5
Figure 5c						Figure 5d-e
Succes rate (%)						Peak force distribution
		Adaptive				Source data available at https://doi.org/10.12751/g-node.sbrmy3
	id	Off	On	Off
	4967F	54.5	65.2	53.8		Figure5f
	4969M	56	56.5	53.2		Succes rate (%)
	4976F	48.5	52.5	53.6				Adaptive
	4992M	57.3	59.7	63.1			id	Off	On	Off
							4804M	59.6	53.3	62.1
		Precision					4807M	74.27	59.3	73.7
	id	Off	On	Off			4885M	61.83	62.7	61.1
	599M	54.9	35.8	28.9			4886M	62.7	63.6	59
	4970M	44.4	51.4	42			4887M	55.57	63.1	55
	4998F	41.5	26.6	55.4			4824M	63.28	64	75.53
	4999F	42.7	23.3	49.5			4825M	79.2	58.68	89.8
	5974F	57.5	38.9	34.3			4826M	58.69	66.33	84.09
	5975F	40.6	25.9	42.9
								Precision
							id	Off	On	Off
							4476M	50.9	37.8	54.9
							4477M	43.27	2	36
							4479M	52.8	11.9	45.1
							4682F	49.98	3.77	29.11
							4683F	47.37	5.66	30.14
							4687M	39.85	30.53	52.58
						Figure 5g-h
						Peak force distribution
						Source data available at https://doi.org/10.12751/g-node.sbrmy3

## Sheet: Ext Figure 1
Ext Figure 1a
SD of peak force
		Adaptive
	id	d1	d2	d3	d4	d5	d6	d7	d8	d9	d10	d11
	2285	5.723	5.994	6.043	5.06	4.167	5.929	5.307	5.261	5.241	5.855	5.568
	2287	5.044	4.17	1.752	1.017	2.033	2.015	2.372	1.86	3.811	3.305	4.2
	2290	6.888	6.499	5.574	4.574	2.169	4.773	5.677	4.022	2.74	3.207	3.975
	2295	3.408	3.295	3.717	4.52	2.43	3.504	4.916	4.387	4.253	3.018	3.911
	2300	3.846	4.117	3.74	5.264	4.365	4.302	5.29	4.839	5.678	3.049	3.034
		Precision (Learners)
		d1	d2	d3	d4	d5	d6	d7	d8	d9	d10	d11
	2292	4.82879	4.36082	4.26804	4.55986	2.67878	3.12284	3.14234	3.19034	3.7123	3.29396	3.29986
	2293	5.63053	2.17733	5.21348	3.55292	5.31926	4.84086	3.65979	4.23646	5.47977	3.86714	5.09657
	2299	2.85093	2.66851	4.22369	4.06015	3.48814	3.35749	3.15865	5.48821	5.68016	5.68527	5.42489
	2478	3.92754	4.3437	8.52087	5.63829	7.01772	4.7026	6.30168	5.40687	6.43225	5.77577	5.31887
	2479	3.86721	2.83446	2.30209	2.17026	2.33538	2.79968	2.51871	3.1717	3.82525	3.28331	3.14375
		Precision (Non learners)
		d1	d2	d3	d4	d5	d6	d7	d8	d9	d10	d11
	2291	4.57555	4.52305	2.93196	4.39271	4.68684	3.55437	3.81554	3.74471	3.53291	5.28738	7.01072
	2294	1.99593	3.97841	4.64255	4.82067	4.82701	4.19085	5.16724	4.34208	4.55853	3.98681	4.11843
	2296	3.93532	4.01879	4.1749	2.82934	4.40333	3.79713	3.77893	4.46223	5.40975	6.60112	6.25847
	2477	4.18966	3.54352	3.90096	5.01407	4.15655	3.53951	3.60695	4.57613	3.77987	3.04618	3.89087
	2499	5.98172	4.86216	3.69136	2.8323	3.05714	3.7728	3.58889	4.08081	3.33395	2.55278	4.70587
Ext Figure 1b-d
Peak force distribution
Source data available at https://doi.org/10.12751/g-node.sbrmy3

## Sheet: Ext Fig 2
Time	principal component 1	principal component 2				PC1	PC2			PC1	early	middle	late
Precision (Learners)_E	-0.0546159	-0.0595761			Precision (Learners)_E	0.0374883	0.00281121	4.12401		Precision (Learners)	0.0374883	-0.0017105	0.000867203
Precision (Learners)_E	-0.327658	-0.000632668			Adaptive_E	0.0520099	0.00321904	3.85666		Adaptive	0.0520099	0.0242057	-0.0190549
Precision (Learners)_E	-0.330292	-6.40018e-05			Precision (Non learners)_E	0.0102436	0.000833828	4.05632		Precision (Non learners)	0.0102436	-0.0314371	-0.0413904
Precision (Learners)_E	-0.330611	4.99917e-06			Precision (Learners)_M	-0.0017105	0.00588209	3.82845
Precision (Learners)_E	-0.330681	2.00204e-05			Adaptive_M	0.0242057	-0.00406715	3.76003
Precision (Learners)_E	-0.330239	-7.5338e-05			Precision (Non learners)_M	-0.0314371	-0.00384853	4.01131		PC2	early	middle	late
Precision (Learners)_E	-0.330445	-3.09108e-05			Precision (Learners)_L	0.000867203	-0.00126588	3.64144		Precision (Learners)	0.00281121	0.00588209	-0.00126588
Precision (Learners)_E	-0.33068	1.96905e-05			Adaptive_L	-0.0190549	-0.00545717	3.66832		Adaptive	0.00321904	-0.00406715	-0.00545717
Precision (Learners)_E	-0.324998	-0.00120673			Precision (Non learners)_L	-0.0413904	-0.000444501	3.87149		Precision (Non learners)	0.000833828	-0.00384853	-0.000444501
Precision (Learners)_E	-0.330463	-2.69599e-05
Precision (Learners)_E	-0.330557	-6.84252e-06								SEM
Precision (Learners)_E	-0.330608	4.20072e-06								PC1
Precision (Learners)_E	-0.330685	2.08132e-05								Precision (Learners)	0.00636222	0.00501184	0.00475748
Precision (Learners)_E	-0.330685	2.08135e-05								Adaptive	0.00708676	0.00828463	0.00630116
Precision (Learners)_E	-0.330685	2.08136e-05								Precision (Non learners)	0.00453493	0.00541697	0.00650509
Precision (Learners)_E	-0.330685	2.08138e-05
Precision (Learners)_E	-0.330685	2.08138e-05
Precision (Learners)_E	0.355293	-0.0332361								PC2
Precision (Learners)_E	-0.0868136	-0.0526254								Precision (Learners)	0.00159913	0.00143029	0.00130203
Precision (Learners)_E	-0.287791	-0.00923901								Adaptive	0.00154781	0.00208791	0.00165833
Precision (Learners)_E	0.152001	-0.10418								Precision (Non learners)	0.00106878	0.00134495	0.0014983
Precision (Learners)_E	-0.288752	-0.00903154
Precision (Learners)_E	-0.330527	-1.33621e-05
Precision (Learners)_E	-0.330685	2.07827e-05
Precision (Learners)_E	-0.330685	2.08134e-05
Precision (Learners)_E	-0.330685	2.08138e-05
Precision (Learners)_E	-0.330685	2.08138e-05
Precision (Learners)_E	-0.330685	2.08138e-05
Precision (Learners)_E	-0.330685	2.08138e-05
Precision (Learners)_E	-0.330597	1.82694e-06
Precision (Learners)_E	0.679964	-0.142365
Precision (Learners)_E	-0.325448	-0.00110966
Precision (Learners)_E	1.066	-0.301492
Precision (Learners)_E	0.368226	-0.150858
Precision (Learners)_E	0.0318483	-0.0782418
Precision (Learners)_E	-0.145861	-0.0398784
Precision (Learners)_E	-0.328531	-0.000444117
Precision (Learners)_E	-0.23119	0.133862
Precision (Learners)_E	0.807069	0.268807
Precision (Learners)_E	2.65335	0.553276
Precision (Learners)_E	1.54463	0.0697364
Precision (Learners)_E	1.10641	-0.310215
Precision (Learners)_E	0.290505	-0.13408
Precision (Learners)_E	2.22726	-0.115511
Precision (Learners)_E	2.31146	0.121252
Precision (Learners)_E	1.90695	0.18589
Precision (Learners)_E	0.528792	-0.185521
Precision (Learners)_E	0.0689356	-0.0862481
Precision (Learners)_E	-0.330685	2.08138e-05
Precision (Learners)_E	-0.330685	2.08138e-05
Precision (Learners)_E	-0.330685	2.08138e-05
Precision (Learners)_E	-0.330685	2.08138e-05
Precision (Learners)_E	-0.330685	2.08138e-05
Precision (Learners)_E	-0.330685	2.08138e-05
Precision (Learners)_E	-0.330685	2.08138e-05
Precision (Learners)_E	-0.330685	2.08138e-05
Precision (Learners)_E	-0.330685	2.08138e-05
Precision (Learners)_E	-0.330685	2.08138e-05
Precision (Learners)_E	-0.330685	2.08138e-05
Precision (Learners)_E	-0.330685	2.08138e-05
Precision (Learners)_E	-0.330685	2.08138e-05
Precision (Learners)_E	-0.330685	2.08138e-05
Precision (Learners)_E	-0.330685	2.08138e-05
Precision (Learners)_E	-0.330685	2.08138e-05
Precision (Learners)_E	-0.330685	2.08138e-05
Precision (Learners)_E	-0.330685	2.08138e-05
Precision (Learners)_E	-0.330685	2.08138e-05
Precision (Learners)_E	-0.330685	2.08138e-05
Precision (Learners)_E	-0.330685	2.08138e-05
Precision (Learners)_E	-0.330685	2.08138e-05
Precision (Learners)_E	-0.330685	2.08138e-05
Precision (Learners)_E	-0.330685	2.08138e-05
Precision (Learners)_E	-0.330685	2.08138e-05
Precision (Learners)_E	-0.330685	2.08138e-05
Precision (Learners)_E	-0.330685	2.07268e-05
Precision (Learners)_E	-0.330685	2.08091e-05
Precision (Learners)_E	-0.330685	2.08137e-05
Precision (Learners)_E	-0.330685	2.08138e-05
Precision (Learners)_E	-0.330685	2.08138e-05
Precision (Learners)_E	-0.330685	2.08138e-05
Precision (Learners)_E	-0.330685	2.08138e-05
Precision (Learners)_E	-0.330685	2.08138e-05
Precision (Learners)_E	-0.330685	2.08138e-05
Precision (Learners)_E	-0.330685	2.08138e-05
Precision (Learners)_E	-0.330685	2.08138e-05
Precision (Learners)_E	-0.330685	2.08138e-05
Precision (Learners)_E	-0.330685	2.08138e-05
Precision (Learners)_E	-0.330685	2.08138e-05
Precision (Learners)_E	-0.330685	2.08138e-05
Precision (Learners)_E	-0.330685	2.08138e-05
Precision (Learners)_E	-0.330685	2.08138e-05
Precision (Learners)_E	-0.330685	2.08138e-05
Precision (Learners)_E	-0.330685	2.08138e-05
Precision (Learners)_E	-0.330685	2.08138e-05
Precision (Learners)_E	-0.330685	2.08138e-05
Precision (Learners)_E	-0.330685	2.08138e-05
Precision (Learners)_E	-0.330685	2.08138e-05
Precision (Learners)_E	-0.330685	2.08138e-05
Precision (Learners)_E	-0.330685	2.08138e-05
Precision (Learners)_E	-0.330685	2.08138e-05
Precision (Learners)_E	-0.330685	2.08138e-05
Precision (Learners)_E	-0.275939	-0.00704059
Precision (Learners)_E	-0.292807	-0.00486481
Precision (Learners)_E	-0.326791	-0.000481368
Precision (Learners)_E	-0.330643	1.53827e-05
Precision (Learners)_E	-0.330679	2.00264e-05
Precision (Learners)_E	-0.33068	2.02442e-05
Precision (Learners)_E	-0.330682	2.03934e-05
Precision (Learners)_E	-0.330685	2.08128e-05
Precision (Learners)_E	-0.330685	2.08131e-05
Precision (Learners)_E	-0.330685	2.08133e-05
Precision (Learners)_E	-0.330685	2.08138e-05
Precision (Learners)_E	-0.330685	2.08138e-05
Precision (Learners)_E	-0.330685	2.08138e-05
Precision (Learners)_E	-0.330685	2.08138e-05
Precision (Learners)_E	-0.330685	2.08138e-05
Precision (Learners)_E	-0.330685	2.08138e-05
Precision (Learners)_E	-0.330685	2.08138e-05
Precision (Learners)_E	-0.330685	2.08138e-05
Precision (Learners)_E	-0.330685	2.08138e-05
Precision (Learners)_E	-0.330685	2.08138e-05
Precision (Learners)_E	-0.330685	2.08138e-05
Precision (Learners)_E	-0.330685	2.08138e-05
Precision (Learners)_E	-0.330685	2.08138e-05
Precision (Learners)_E	-0.330685	2.08138e-05
Precision (Learners)_E	0.0885351	-0.054052
Precision (Learners)_E	-0.330614	1.16783e-05
Precision (Learners)_E	-0.330682	2.04286e-05
Precision (Learners)_E	-0.330684	2.07667e-05
Precision (Learners)_E	0.229897	-0.0722855
Precision (Learners)_E	0.0488552	-0.0489339
Precision (Learners)_E	-0.326118	-0.000568214
Precision (Learners)_E	-0.330681	2.03085e-05
Precision (Learners)_E	-0.330682	2.04247e-05
Precision (Learners)_E	-0.330683	2.05449e-05
Precision (Learners)_E	-0.330683	2.06399e-05
Precision (Learners)_E	0.0261971	-0.0460113
Precision (Learners)_E	-0.0614114	-0.0347112
Precision (Learners)_E	-0.167093	-0.0210799
Precision (Learners)_E	-0.297768	-0.00422491
Precision (Learners)_E	-0.305305	-0.00325282
Precision (Learners)_E	-0.313125	-0.00224414
Precision (Learners)_E	-0.323617	-0.000890851
Precision (Learners)_E	-0.326201	-0.00055758
Precision (Learners)_E	-0.184708	-0.0416374
Precision (Learners)_E	-0.330681	1.97649e-05
Precision (Learners)_E	-0.330685	2.07445e-05
Precision (Learners)_E	-0.330685	2.08064e-05
Precision (Learners)_E	-0.330685	2.08137e-05
Precision (Learners)_E	-0.330685	2.08138e-05
Precision (Learners)_E	-0.330685	2.08138e-05
Precision (Learners)_E	-0.330685	2.08138e-05
Precision (Learners)_E	-0.330685	2.08138e-05
Precision (Learners)_E	-0.330685	2.08138e-05
Precision (Learners)_E	-0.330685	2.08138e-05
Precision (Learners)_E	-0.330685	2.08138e-05
Precision (Learners)_E	-0.330685	2.08138e-05
Precision (Learners)_E	-0.330685	2.08138e-05
Precision (Learners)_E	-0.330685	2.08138e-05
Precision (Learners)_E	-0.330685	2.08138e-05
Precision (Learners)_E	-0.330685	2.08138e-05
Precision (Learners)_E	-0.330682	2.00749e-05
Precision (Learners)_E	-0.330684	2.06579e-05
Precision (Learners)_E	-0.330685	2.08138e-05
Precision (Learners)_E	-0.330685	2.08138e-05
Precision (Learners)_E	-0.330685	2.08138e-05
Precision (Learners)_E	-0.330685	2.08138e-05
Precision (Learners)_E	-0.330685	2.08138e-05
Precision (Learners)_E	-0.330685	2.08138e-05
Precision (Learners)_E	-0.330685	2.08138e-05
Precision (Learners)_E	-0.330685	2.08138e-05
Precision (Learners)_E	-0.330685	2.08138e-05
Precision (Learners)_E	-0.330685	2.08138e-05
Precision (Learners)_E	-0.330685	2.08138e-05
Precision (Learners)_E	-0.330683	2.03096e-05
Precision (Learners)_E	-0.330685	2.08134e-05
Precision (Learners)_E	-0.330685	2.08138e-05
Precision (Learners)_E	-0.330685	2.08138e-05
Precision (Learners)_E	-0.330685	2.08138e-05
Precision (Learners)_E	-0.330685	2.08138e-05
Precision (Learners)_E	-0.310012	-0.00587877
Precision (Learners)_E	-0.319142	-0.00327332
Precision (Learners)_E	-0.325629	-0.001422
Precision (Learners)_E	-0.328771	-0.000525462
Precision (Learners)_E	0.233383	-0.16095
Precision (Learners)_E	-0.030657	-0.0855995
Precision (Learners)_E	-0.232489	-0.0280017
Precision (Learners)_E	0.403673	-0.00238496
Precision (Learners)_E	0.185088	-0.147168
Precision (Learners)_E	-0.104778	-0.0644471
Precision (Learners)_E	-0.301298	-0.00836536
Precision (Learners)_E	-0.147551	0.227513
Precision (Learners)_E	-0.0489092	-0.0904453
Precision (Learners)_E	-0.330683	2.02388e-05
Precision (Learners)_E	-0.330685	2.07872e-05
Precision (Learners)_E	0.475261	-0.258734
Precision (Learners)_E	-0.321742	-0.00285043
Precision (Learners)_E	-0.330638	5.73708e-06
Precision (Learners)_E	-0.330666	1.48718e-05
Precision (Learners)_E	-0.330685	2.07952e-05
Precision (Learners)_E	-0.330685	2.08138e-05
Precision (Learners)_E	-0.330685	2.08138e-05
Precision (Learners)_E	-0.133484	0.269583
Precision (Learners)_E	0.490714	0.067047
Precision (Learners)_E	-0.330685	2.07319e-05
Precision (Learners)_E	-0.330685	2.07798e-05
Precision (Learners)_E	-0.330685	2.08004e-05
Precision (Learners)_E	-0.330685	2.08138e-05
Precision (Learners)_E	-0.330685	2.08138e-05
Precision (Learners)_E	-0.330685	2.08138e-05
Precision (Learners)_E	-0.330685	2.08138e-05
Precision (Learners)_E	-0.330685	2.08138e-05
Precision (Learners)_E	-0.330685	2.08138e-05
Precision (Learners)_E	-0.330685	2.08138e-05
Precision (Learners)_E	-0.330685	2.08138e-05
Precision (Learners)_E	-0.330685	2.08138e-05
Precision (Learners)_E	-0.330685	2.08138e-05
Precision (Learners)_E	-0.330685	2.08138e-05
Precision (Learners)_E	-0.330671	1.65509e-05
Precision (Learners)_E	-0.330683	2.03123e-05
Precision (Learners)_E	-0.330685	2.07816e-05
Precision (Learners)_E	-0.330685	2.08138e-05
Precision (Learners)_E	-0.330685	2.08138e-05
Precision (Learners)_E	-0.330685	2.08138e-05
Precision (Learners)_E	-0.330685	2.08138e-05
Precision (Learners)_E	-0.330685	2.08138e-05
Precision (Learners)_E	-0.330685	2.08138e-05
Precision (Learners)_E	-0.330685	2.08138e-05
Precision (Learners)_E	-0.330685	2.08138e-05
Precision (Learners)_E	-0.330685	2.08138e-05
Precision (Learners)_E	-0.330685	2.08138e-05
Precision (Learners)_E	-0.330685	2.08138e-05
Precision (Learners)_E	-0.202642	-0.0410883
Precision (Learners)_E	-0.267959	-0.0201177
Precision (Learners)_E	-0.312937	-0.00567723
Precision (Learners)_E	0.821696	-0.369959
Precision (Learners)_E	0.265698	-0.191452
Precision (Learners)_E	-0.0961226	-0.075287
Precision (Learners)_E	-0.307296	-0.00748836
Precision (Learners)_E	-0.323299	-0.00235039
Precision (Learners)_E	-0.303819	-0.00739244
Precision (Learners)_E	0.568847	-0.129384
Precision (Learners)_E	-0.0822507	-0.06853
Precision (Learners)_E	-0.301961	-0.00790498
Precision (Learners)_E	-0.330071	-0.00014854
Precision (Learners)_E	-0.328536	-0.000572169
Precision (Learners)_E	-0.329717	-0.000246345
Precision (Learners)_E	-0.0779187	-0.0697253
Precision (Learners)_E	1.50222	-0.398981
Precision (Learners)_E	2.03375	0.236888
Precision (Learners)_E	2.07336	-0.663331
Precision (Learners)_E	1.02703	-0.18998
Precision (Learners)_E	-0.313876	-0.00461718
Precision (Learners)_E	-0.322748	-0.00216911
Precision (Learners)_E	-0.327109	-0.000965822
Precision (Learners)_E	-0.330541	-1.88416e-05
Precision (Learners)_E	-0.330649	1.09417e-05
Precision (Learners)_E	0.731014	-0.138427
Precision (Learners)_E	-0.0632072	-0.0737847
Precision (Learners)_E	0.428619	0.702881
Precision (Learners)_E	-0.297952	-0.00901126
Precision (Learners)_E	-0.329271	-0.000369192
Precision (Learners)_E	-0.330684	2.05152e-05
Precision (Learners)_E	-0.253128	-0.0213796
Precision (Learners)_E	-0.00898589	-0.0887461
Precision (Learners)_E	-0.33063	5.62283e-06
Precision (Learners)_E	-0.323445	-0.00197693
Precision (Learners)_E	-0.329522	-0.000299926
Precision (Learners)_E	-0.330573	-9.98713e-06
Precision (Learners)_E	-0.330685	2.08138e-05
Precision (Learners)_E	-0.330619	2.61484e-06
Precision (Learners)_E	-0.0772539	-0.0699088
Precision (Learners)_E	0.0339325	-0.100589
Precision (Learners)_E	0.32587	-0.181143
Precision (Learners)_E	-0.0484368	-0.0778603
Precision (Learners)_E	-0.330665	1.53672e-05
Precision (Learners)_E	-0.330685	2.08138e-05
Precision (Learners)_E	-0.330685	2.08138e-05
Precision (Learners)_E	-0.330685	2.08138e-05
Precision (Learners)_E	-0.330685	2.08138e-05
Precision (Learners)_E	0.125083	-0.12574
Precision (Learners)_E	-0.0829724	-0.0683308
Precision (Learners)_E	-0.246456	-0.0232207
Precision (Learners)_E	-0.328066	-0.000701898
Precision (Learners)_E	-0.329193	-0.000390846
Precision (Learners)_E	-0.330013	-0.00016467
Precision (Learners)_E	-0.330591	-5.0265e-06
Precision (Learners)_E	-0.33065	1.11675e-05
Precision (Learners)_E	-0.330685	2.08138e-05
Precision (Learners)_E	-0.330685	2.08138e-05
Precision (Learners)_E	-0.330685	2.08138e-05
Precision (Learners)_E	-0.330685	2.08138e-05
Precision (Learners)_E	-0.330685	2.08138e-05
Precision (Learners)_E	-0.330685	2.08138e-05
Precision (Learners)_E	-0.330685	2.08138e-05
Precision (Learners)_E	-0.330685	2.08138e-05
Precision (Learners)_E	-0.330685	2.08138e-05
Precision (Learners)_E	-0.330685	2.08138e-05
Precision (Learners)_E	-0.330685	2.08138e-05
Precision (Learners)_E	-0.330685	2.08138e-05
Precision (Learners)_E	-0.330685	2.08138e-05
Precision (Learners)_E	-0.330685	2.08138e-05
Precision (Learners)_E	-0.330685	2.08138e-05
Precision (Learners)_E	-0.330685	2.08138e-05
Precision (Learners)_E	-0.330685	2.08138e-05
Precision (Learners)_E	-0.330685	2.08138e-05
Precision (Learners)_E	-0.330685	2.08138e-05
Precision (Learners)_E	-0.330685	2.08138e-05
Precision (Learners)_E	-0.330685	2.08138e-05
Precision (Learners)_E	-0.330685	2.08138e-05
Precision (Learners)_E	-0.330685	2.08138e-05
Precision (Learners)_E	-0.330685	2.08138e-05
Precision (Learners)_E	-0.330685	2.08138e-05
Precision (Learners)_E	-0.330685	2.08138e-05
Precision (Learners)_E	-0.330685	2.08138e-05
Precision (Learners)_E	-0.330685	2.08138e-05
Precision (Learners)_E	-0.330685	2.08138e-05
Precision (Learners)_E	-0.330685	2.08138e-05
Precision (Learners)_E	-0.330685	2.08138e-05
Precision (Learners)_E	-0.330685	2.08138e-05
Precision (Learners)_E	0.123212	-0.0952493
Precision (Learners)_E	0.659456	-0.207804
Precision (Learners)_E	1.68434	0.29133
Precision (Learners)_E	-0.328754	-0.000384546
Precision (Learners)_E	-0.322725	-0.00164984
Precision (Learners)_E	-0.138344	0.253515
Precision (Learners)_E	1.59414	0.169357
Precision (Learners)_E	1.66205	0.132729
Precision (Learners)_E	0.442722	-0.162312
Precision (Learners)_E	0.157215	-0.102386
Precision (Learners)_E	-0.114738	-0.0453052
Precision (Learners)_E	0.94046	-0.102314
Precision (Learners)_E	1.74832	0.844378
Precision (Learners)_E	1.7901	-0.445119
Precision (Learners)_E	0.910627	0.79334
Precision (Learners)_E	1.39318	-0.361808
Precision (Learners)_E	-0.0504176	-0.0616398
Precision (Learners)_E	1.541	0.565093
Precision (Learners)_E	0.0311679	-0.0795891
Precision (Learners)_E	-0.265251	-0.014375
Precision (Learners)_E	-0.327582	-0.000661897
Precision (Learners)_E	1.42833	-0.307255
Precision (Learners)_E	2.30872	0.226271
Precision (Learners)_E	0.190454	-0.114633
Precision (Learners)_E	-0.330465	-2.75828e-05
Precision (Learners)_E	-0.0531363	-0.0610417
Precision (Learners)_E	-0.171777	-0.0349398
Precision (Learners)_E	-0.135878	0.116498
Precision (Learners)_E	-0.330649	1.29737e-05
Precision (Learners)_E	-0.330665	1.65075e-05
Precision (Learners)_E	-0.330674	1.85265e-05
Precision (Learners)_E	0.411018	0.40994
Precision (Learners)_E	-0.0329657	-0.0654793
Precision (Learners)_E	-0.265002	-0.0144298
Precision (Learners)_E	-0.310697	-0.00437667
Precision (Learners)_E	-0.330674	1.84069e-05
Precision (Learners)_E	0.722085	-0.231595
Precision (Learners)_E	-0.243482	-0.0191643
Precision (Learners)_E	-0.241708	-0.0195547
Precision (Learners)_E	-0.330614	5.30843e-06
Precision (Learners)_E	-0.265951	-0.014221
Precision (Learners)_E	0.293464	-0.137296
Precision (Learners)_E	-0.330684	2.07073e-05
Precision (Learners)_E	-0.330685	2.07889e-05
Precision (Learners)_E	-0.330685	2.08099e-05
Precision (Learners)_E	-0.291476	-0.00860536
Precision (Learners)_E	0.237203	0.319525
Precision (Learners)_E	-0.252005	-0.0172892
Precision (Learners)_E	0.247473	-0.127178
Precision (Learners)_E	-0.329821	-0.000169239
Precision (Learners)_E	-0.330242	-7.65145e-05
Precision (Learners)_E	0.57415	-0.199049
Precision (Learners)_E	-0.0914681	0.18963
Precision (Learners)_E	0.620851	0.422203
Precision (Learners)_E	0.516276	-0.186316
Precision (Learners)_E	0.0719735	-0.0885666
Precision (Learners)_E	-0.0409628	-0.0637199
Precision (Learners)_E	-0.152003	-0.0392902
Precision (Learners)_E	-0.254702	-0.0166958
Precision (Learners)_E	0.283018	-0.134998
Precision (Learners)_E	0.0621431	-0.0864039
Precision (Learners)_E	-0.121892	-0.0459149
Precision (Learners)_E	-0.253373	0.0370069
Precision (Learners)_E	0.80862	0.534782
Precision (Learners)_E	-0.330685	2.08138e-05
Precision (Learners)_E	-0.330685	2.08138e-05
Precision (Learners)_E	-0.330685	2.08138e-05
Precision (Learners)_E	-0.330685	2.08138e-05
Precision (Learners)_E	-0.330685	2.08138e-05
Precision (Learners)_E	-0.330685	2.08138e-05
Precision (Learners)_E	-0.330685	2.08138e-05
Precision (Learners)_E	-0.330685	2.08138e-05
Precision (Learners)_E	-0.330685	2.08138e-05
Precision (Learners)_E	-0.330685	2.08138e-05
Precision (Learners)_E	-0.330685	2.08138e-05
Precision (Learners)_E	-0.330685	2.08138e-05
Precision (Learners)_E	-0.330685	2.08138e-05
Precision (Learners)_E	-0.330685	2.08138e-05
Precision (Learners)_E	-0.330685	2.08138e-05
Precision (Learners)_E	-0.330685	2.08138e-05
Precision (Learners)_E	-0.330685	2.08138e-05
Precision (Learners)_E	-0.330685	2.08138e-05
Precision (Learners)_E	-0.330685	2.08138e-05
Precision (Learners)_E	-0.330685	2.08138e-05
Precision (Learners)_E	-0.330685	2.08138e-05
Precision (Learners)_E	-0.330685	2.08138e-05
Precision (Learners)_E	-0.330685	2.08138e-05
Precision (Learners)_E	-0.330685	2.08138e-05
Precision (Learners)_E	-0.330685	2.08138e-05
Precision (Learners)_E	-0.330685	2.08138e-05
Precision (Learners)_E	-0.330685	2.08138e-05
Precision (Learners)_E	-0.330685	2.08138e-05
Precision (Learners)_E	-0.330685	2.08138e-05
Precision (Learners)_E	-0.330685	2.08138e-05
Precision (Learners)_E	-0.330685	2.08138e-05
Precision (Learners)_E	-0.330685	2.08138e-05
Precision (Learners)_E	-0.330685	2.08138e-05
Precision (Learners)_E	-0.330685	2.08138e-05
Precision (Learners)_E	-0.330685	2.08138e-05
Precision (Learners)_E	-0.330685	2.08138e-05
Precision (Learners)_E	-0.324529	-0.00154456
Precision (Learners)_E	-0.327015	-0.000912264
Precision (Learners)_E	-0.328922	-0.000427511
Precision (Learners)_E	-0.32994	-0.000168461
Precision (Learners)_E	-0.330685	2.07917e-05
Precision (Learners)_E	-0.330685	2.08012e-05
Precision (Learners)_E	-0.330685	2.08091e-05
Precision (Learners)_E	-0.330685	2.08136e-05
Precision (Learners)_E	-0.330685	2.08137e-05
Precision (Learners)_E	-0.330685	2.08138e-05
Precision (Learners)_E	-0.330685	2.08138e-05
Precision (Learners)_E	-0.330685	2.08138e-05
Precision (Learners)_E	-0.330685	2.08138e-05
Precision (Learners)_E	-0.330685	2.08138e-05
Precision (Learners)_E	-0.330685	2.08138e-05
Precision (Learners)_E	-0.330685	2.08138e-05
Precision (Learners)_E	-0.330685	2.08138e-05
Precision (Learners)_E	-0.330685	2.08138e-05
Precision (Learners)_E	-0.330685	2.08138e-05
Precision (Learners)_E	-0.330685	2.08138e-05
Precision (Learners)_E	-0.330685	2.08138e-05
Precision (Learners)_E	-0.330685	2.08138e-05
Precision (Learners)_E	-0.330685	2.08138e-05
Precision (Learners)_E	-0.330685	2.08138e-05
Precision (Learners)_E	-0.3157	-0.00377503
Precision (Learners)_E	-0.323148	-0.0018885
Precision (Learners)_E	-0.327053	-0.000899196
Precision (Learners)_E	-0.330685	2.08138e-05
Precision (Learners)_E	-0.330685	2.08138e-05
Precision (Learners)_E	-0.330685	2.08138e-05
Precision (Learners)_E	-0.330685	2.08138e-05
Precision (Learners)_E	-0.330685	2.08138e-05
Precision (Learners)_E	-0.134438	-0.0496918
Precision (Learners)_E	-0.319641	-0.00277677
Precision (Learners)_E	-0.330669	1.68925e-05
Precision (Learners)_E	-0.330685	2.08128e-05
Precision (Learners)_E	-0.330685	2.08138e-05
Precision (Learners)_E	-0.182316	-0.0375634
Precision (Learners)_E	-0.330125	-0.000121075
Precision (Learners)_E	-0.33058	-5.72743e-06
Precision (Learners)_E	-0.330673	1.77081e-05
Precision (Learners)_E	-0.330685	2.08138e-05
Precision (Learners)_E	-0.330685	2.08138e-05
Precision (Learners)_E	-0.330685	2.08138e-05
Precision (Learners)_E	-0.330685	2.08138e-05
Precision (Learners)_E	-0.330685	2.08138e-05
Precision (Learners)_E	-0.330685	2.08138e-05
Precision (Learners)_E	-0.330685	2.08138e-05
Precision (Learners)_E	-0.0754459	0.261794
Precision (Learners)_E	0.163155	-0.0846061
Precision (Learners)_E	0.317344	0.0751217
Precision (Learners)_E	0.044227	-0.0949507
Precision (Learners)_E	-0.214116	-0.0295081
Precision (Learners)_E	-0.263988	-0.0168747
Precision (Learners)_E	-0.305847	-0.00627099
Precision (Learners)_E	-0.00920143	-0.0814164
Precision (Learners)_E	-0.0193515	0.0988395
Precision (Learners)_E	0.0524758	-0.0970403
Precision (Learners)_E	-0.267589	-0.0159623
Precision (Learners)_E	-0.305081	-0.00646507
Precision (Learners)_E	-0.305707	-0.0140891
Precision (Learners)_E	-0.330685	2.08138e-05
Precision (Learners)_E	-0.330685	2.08138e-05
Precision (Learners)_E	-0.330685	2.08138e-05
Precision (Learners)_E	-0.330685	2.08138e-05
Precision (Learners)_E	-0.330685	2.0751e-05
Precision (Learners)_E	-0.330685	2.08062e-05
Precision (Learners)_E	-0.330685	2.08138e-05
Precision (Learners)_E	-0.330685	2.08138e-05
Precision (Learners)_E	-0.330685	2.08138e-05
Precision (Learners)_E	-0.23371	0.134981
Precision (Learners)_E	0.416193	0.0835317
Precision (Learners)_E	-0.330685	2.08138e-05
Precision (Learners)_E	-0.330685	2.08138e-05
Precision (Learners)_E	-0.330685	2.08138e-05
Precision (Learners)_E	-0.330685	2.08138e-05
Precision (Learners)_E	-0.330685	2.08138e-05
Precision (Learners)_E	0.0906781	-0.280419
Precision (Learners)_E	-0.322654	-0.00532432
Precision (Learners)_E	-0.330649	-3.13046e-06
Precision (Learners)_E	0.183324	-0.34208
Precision (Learners)_E	-0.330556	-6.49209e-05
Precision (Learners)_E	-0.330685	2.08138e-05
Precision (Learners)_E	-0.330685	2.06392e-05
Precision (Learners)_E	-0.327817	-0.00188804
Precision (Learners)_E	-0.330685	2.08138e-05
Precision (Learners)_E	-0.330684	2.01174e-05
Precision (Learners)_E	-0.330685	2.08082e-05
Precision (Learners)_E	-0.330685	2.08138e-05
Precision (Learners)_E	-0.330685	2.08138e-05
Precision (Learners)_E	0.351977	-0.024861
Precision (Learners)_E	-0.330685	2.08012e-05
Precision (Learners)_E	0.455188	-0.099414
Precision (Learners)_E	-0.218941	-0.0743508
Precision (Learners)_E	-0.31864	-0.00799549
Precision (Learners)_E	-0.330685	2.08138e-05
Precision (Learners)_E	0.377822	0.183992
Precision (Learners)_E	0.76203	0.181937
Precision (Learners)_E	0.277526	0.0264597
Precision (Learners)_E	0.670351	-0.344628
Precision (Learners)_E	0.487912	-0.252142
Precision (Learners)_E	-0.0819583	-0.16552
Precision (Learners)_E	-0.316245	-0.00958958
Precision (Learners)_E	-0.255109	-0.0502788
Precision (Learners)_E	0.739595	0.652582
Precision (Learners)_E	0.180234	-0.340023
Precision (Learners)_E	-0.32786	-0.00185933
Precision (Learners)_E	-0.330475	-0.000119029
Precision (Learners)_E	-0.317994	-0.00145794
Precision (Learners)_E	-0.330507	3.45121e-08
Precision (Learners)_E	-0.330625	1.38676e-05
Precision (Learners)_E	-0.330661	1.79904e-05
Precision (Learners)_E	-0.33068	2.02477e-05
Precision (Learners)_E	-0.330685	2.08138e-05
Precision (Learners)_E	-0.330685	2.08138e-05
Precision (Learners)_E	-0.330685	2.08138e-05
Precision (Learners)_E	-0.330685	2.08138e-05
Precision (Learners)_E	-0.330685	2.08138e-05
Precision (Learners)_E	-0.330685	2.08138e-05
Precision (Learners)_E	0.0983372	0.586789
Precision (Learners)_E	-0.31482	-0.0018278
Precision (Learners)_E	-0.319085	-0.0013309
Precision (Learners)_E	-0.322367	-0.000948411
Precision (Learners)_E	-0.330685	2.08138e-05
Precision (Learners)_E	-0.330685	2.08138e-05
Precision (Learners)_E	-0.330685	2.08138e-05
Precision (Learners)_E	-0.330685	2.08138e-05
Precision (Learners)_E	-0.330685	2.08138e-05
Precision (Learners)_E	-0.330685	2.08138e-05
Precision (Learners)_E	-0.330685	2.08138e-05
Precision (Learners)_E	-0.330685	2.08138e-05
Precision (Learners)_E	-0.330685	2.08138e-05
Precision (Learners)_E	-0.330685	2.08138e-05
Precision (Learners)_E	-0.330685	2.08138e-05
Precision (Learners)_E	-0.188919	-0.0164985
Precision (Learners)_E	-0.264591	-0.00768088
Precision (Learners)_E	-0.305837	-0.00287457
Precision (Learners)_E	-0.330684	2.07747e-05
Precision (Learners)_E	-0.330685	2.08138e-05
Precision (Learners)_E	-0.330685	2.08138e-05
Precision (Learners)_E	-0.330685	2.08138e-05
Precision (Learners)_E	-0.330685	2.08138e-05
Precision (Learners)_E	-0.330685	2.08138e-05
Precision (Learners)_E	-0.330685	2.08138e-05
Precision (Learners)_E	-0.330685	2.08138e-05
Precision (Learners)_E	-0.330685	2.08138e-05
Precision (Learners)_E	-0.330685	2.08138e-05
Precision (Learners)_E	-0.330685	2.08138e-05
Precision (Learners)_E	-0.330685	2.08138e-05
Precision (Learners)_E	-0.330685	2.08138e-05
Precision (Learners)_E	-0.330685	2.08138e-05
Precision (Learners)_E	-0.330685	2.08138e-05
Precision (Learners)_E	-0.330685	2.08138e-05
Precision (Learners)_E	-0.330685	2.08138e-05
Precision (Learners)_E	-0.330685	2.08138e-05
Precision (Learners)_E	-0.330685	2.08138e-05
Precision (Learners)_E	0.366699	-0.171357
Precision (Learners)_E	0.136258	-0.114728
Precision (Learners)_E	-0.285314	-0.0111289
Precision (Learners)_E	-0.324	-0.00162198
Precision (Learners)_E	-0.0790406	0.160997
Precision (Learners)_E	0.615389	-0.232472
Precision (Learners)_E	0.135506	-0.114543
Precision (Learners)_E	-0.129073	-0.0495242
Precision (Learners)_E	2.11343	-0.35211
Precision (Learners)_E	1.89426	-0.367077
Precision (Learners)_E	0.944602	-0.313374
Precision (Learners)_E	0.381327	-0.174952
Precision (Learners)_E	-0.318693	-0.00292598
Precision (Learners)_E	0.792061	0.349633
Precision (Learners)_E	1.2526	0.45302
Precision (Learners)_E	-0.295006	-0.00874714
Precision (Learners)_E	-0.330611	2.75089e-06
Precision (Learners)_E	-0.319172	-0.00280831
Precision (Learners)_E	-0.327647	-0.000725791
Precision (Learners)_E	0.594733	0.228052
Precision (Learners)_E	-0.300069	-0.0075028
Precision (Learners)_E	-0.328803	-0.000441635
Precision (Learners)_E	-0.250788	-0.0196134
Precision (Learners)_E	-0.286071	-0.0109428
Precision (Learners)_E	-0.330328	-6.67802e-05
Precision (Learners)_E	-0.330685	2.07742e-05
Precision (Learners)_E	-0.330323	-6.82154e-05
Precision (Learners)_E	-0.330613	3.2669e-06
Precision (Learners)_E	-0.330676	1.86247e-05
Precision (Learners)_E	-0.330685	2.08138e-05
Precision (Learners)_E	-0.330507	-2.29889e-05
Precision (Learners)_E	0.431776	-0.18735
Precision (Learners)_E	-0.232784	-0.0240377
Precision (Learners)_E	0.435748	-0.188326
Precision (Learners)_E	1.01287	0.892361
Precision (Learners)_E	-0.329991	-0.000149591
Precision (Learners)_E	-0.31925	-0.00278924
Precision (Learners)_E	-0.323746	-0.0016843
Precision (Learners)_E	-0.327266	-0.000819407
Precision (Learners)_E	-0.329198	-0.000344606
Precision (Learners)_E	1.65796	-0.488678
Precision (Learners)_E	0.826804	-0.284426
Precision (Learners)_E	1.21148	0.285605
Precision (Learners)_E	-0.229836	-0.0247623
Precision (Learners)_E	-0.26949	-0.0150174
Precision (Learners)_E	0.000748388	0.344227
Precision (Learners)_E	0.628916	0.044819
Precision (Learners)_E	0.705778	0.405855
Precision (Learners)_E	-0.325003	-0.00158211
Precision (Learners)_E	-0.330685	2.0768e-05
Precision (Learners)_E	-0.330685	2.08107e-05
Precision (Learners)_E	-0.0644361	-0.0750986
Precision (Learners)_E	-0.325483	-0.00144693
Precision (Learners)_E	-0.330685	2.08138e-05
Precision (Learners)_E	-0.330685	2.08138e-05
Precision (Learners)_E	-0.330685	2.08138e-05
Precision (Learners)_E	-0.330685	2.08138e-05
Precision (Learners)_E	-0.330685	2.08138e-05
Precision (Learners)_E	-0.330685	2.08138e-05
Precision (Learners)_E	-0.330685	2.08138e-05
Precision (Learners)_E	-0.330685	2.08138e-05
Precision (Learners)_E	-0.330685	2.08138e-05
Precision (Learners)_E	-0.330685	2.08138e-05
Precision (Learners)_E	-0.330685	2.08138e-05
Precision (Learners)_E	-0.330685	2.08138e-05
Precision (Learners)_E	-0.329309	-0.000367457
Precision (Learners)_E	-0.330388	-6.27765e-05
Precision (Learners)_E	-0.330685	2.08087e-05
Precision (Learners)_E	-0.330685	2.08138e-05
Precision (Learners)_E	-0.330685	2.08138e-05
Precision (Learners)_E	-0.330685	2.08138e-05
Precision (Learners)_E	-0.330685	2.08138e-05
Precision (Learners)_E	-0.330685	2.08138e-05
Precision (Learners)_E	-0.276699	-0.0152107
Precision (Learners)_E	-0.33067	1.66676e-05
Precision (Learners)_E	-0.330683	2.01756e-05
Precision (Learners)_E	-0.330685	2.07559e-05
Precision (Learners)_E	-0.330679	1.92055e-05
Precision (Learners)_E	-0.323991	-0.0018677
Precision (Learners)_E	-0.330679	1.91042e-05
Precision (Learners)_E	-0.266936	-0.0179653
Precision (Learners)_E	-0.0128029	-0.0896664
Precision (Learners)_E	-0.196687	-0.0377853
Precision (Learners)_E	-0.330677	1.86966e-05
Precision (Learners)_E	0.0556602	0.176447
Precision (Learners)_E	0.0598547	-0.110166
Precision (Learners)_E	2.06226	0.509987
Precision (Learners)_E	1.7004	-0.455821
Precision (Learners)_E	-0.168903	-0.0456244
Precision (Learners)_E	-0.243994	-0.0244383
Precision (Learners)_E	-0.301938	-0.00808987
Precision (Learners)_E	1.61608	-0.360857
Precision (Learners)_E	1.20875	-0.0893712
Precision (Learners)_E	0.514929	-0.238561
Precision (Learners)_E	-0.218023	-0.0317657
Precision (Learners)_E	-0.289562	-0.0115815
Precision (Learners)_E	-0.330685	2.08138e-05
Precision (Learners)_E	0.330901	-0.154597
Precision (Learners)_E	-0.258432	-0.0168652
Precision (Learners)_E	-0.318967	-0.0027178
Precision (Learners)_E	-0.330227	-8.61545e-05
Precision (Learners)_E	-0.315954	-0.00342179
Precision (Learners)_E	-0.323164	-0.00173683
Precision (Learners)_E	-0.330567	-6.85034e-06
Precision (Learners)_E	0.842094	0.931194
Precision (Learners)_E	0.165367	-0.11591
Precision (Learners)_E	-0.0565778	-0.06404
Precision (Learners)_E	-0.17311	-0.0368056
Precision (Learners)_E	-0.328955	-0.00038352
Precision (Learners)_E	-0.329766	-0.00019395
Precision (Learners)_E	-0.330216	-8.88254e-05
Precision (Learners)_E	-0.329584	-0.000236339
Precision (Learners)_E	-0.330244	-8.2111e-05
Precision (Learners)_E	1.47492	-0.421962
Precision (Learners)_E	0.178718	-0.11903
Precision (Learners)_E	0.701613	1.12427
Precision (Learners)_E	1.447	-0.415437
Precision (Learners)_E	-0.205021	-0.0293478
Precision (Learners)_E	-0.227253	-0.0241519
Precision (Learners)_E	-0.00238513	-0.0767052
Precision (Learners)_E	0.037783	-0.0860928
Precision (Learners)_E	0.746525	-0.251731
Precision (Learners)_E	-0.308895	-0.00507172
Precision (Learners)_E	-0.326024	-0.00106851
Precision (Learners)_E	-0.330039	-0.000130012
Precision (Learners)_E	-0.330685	2.08138e-05
Precision (Learners)_E	-0.308313	-0.00520761
Precision (Learners)_E	-0.292058	-0.00900665
Precision (Learners)_E	0.728653	-0.247554
Precision (Learners)_E	2.5048	-0.406938
Precision (Learners)_E	1.17042	-0.350797
Precision (Learners)_E	-0.234147	-0.0225408
Precision (Learners)_E	-0.321556	-0.00211259
Precision (Learners)_E	0.262141	0.53146
Precision (Learners)_E	0.470963	-0.18733
Precision (Learners)_E	0.0328181	-0.0849325
Precision (Learners)_E	1.65237	-0.463435
Precision (Learners)_E	0.855292	-0.277151
Precision (Learners)_E	0.146931	-0.111602
Precision (Learners)_E	-0.305086	-0.0059618
Precision (Learners)_E	-0.314758	-0.00370143
Precision (Learners)_E	-0.322553	-0.00187961
Precision (Learners)_E	-0.32914	-0.000340223
Precision (Learners)_E	-0.330011	-0.000136558
Precision (Learners)_E	0.0769355	-0.0774775
Precision (Learners)_E	-0.330308	-5.07128e-05
Precision (Learners)_E	-0.330622	8.90954e-06
Precision (Learners)_E	-0.33067	1.80909e-05
Precision (Learners)_E	-0.330684	2.06173e-05
Precision (Learners)_E	2.34175	0.332616
Precision (Learners)_E	2.44709	-0.528101
Precision (Learners)_E	-0.0992786	-0.043975
Precision (Learners)_E	-0.3304	-3.34553e-05
Precision (Learners)_E	-0.330668	1.76832e-05
Precision (Learners)_E	-0.330675	1.8876e-05
Precision (Learners)_E	-0.330678	1.95801e-05
Precision (Learners)_E	0.699929	-0.195923
Precision (Learners)_E	0.286466	-0.117314
Precision (Learners)_E	0.0272204	-0.0680255
Precision (Learners)_E	-0.159719	-0.0324838
Precision (Learners)_E	-0.330685	2.07978e-05
Precision (Learners)_E	-0.175934	-0.029401
Precision (Learners)_E	-0.275194	-0.0105294
Precision (Learners)_E	-0.330599	4.49794e-06
Precision (Learners)_E	-0.33068	1.99348e-05
Precision (Learners)_E	0.515653	0.238015
Precision (Learners)_E	-0.244449	-0.0163747
Precision (Learners)_E	-0.330501	-1.40504e-05
Precision (Learners)_E	-0.33068	1.99712e-05
Precision (Learners)_E	-0.330685	2.08116e-05
Precision (Learners)_E	1.23393	-0.297449
Precision (Learners)_E	0.117611	-0.0852108
Precision (Learners)_E	-0.2404	-0.0171444
Precision (Learners)_E	-0.330685	2.08138e-05
Precision (Learners)_E	-0.330685	2.08138e-05
Precision (Learners)_E	-0.330685	2.08138e-05
Precision (Learners)_E	-0.330685	2.08138e-05
Precision (Learners)_E	-0.330685	2.08138e-05
Precision (Learners)_E	-0.330685	2.08138e-05
Precision (Learners)_E	-0.330685	2.08138e-05
Precision (Learners)_E	-0.330685	2.08138e-05
Precision (Learners)_E	-0.330685	2.08138e-05
Precision (Learners)_E	-0.330685	2.08138e-05
Precision (Learners)_E	-0.330685	2.08138e-05
Precision (Learners)_E	-0.186124	0.200661
Precision (Learners)_E	1.38982	1.36099
Precision (Learners)_E	2.28308	-0.496918
Precision (Learners)_E	0.447071	-0.147849
Precision (Learners)_E	0.198753	-0.100638
Precision (Learners)_E	-0.0236474	-0.0583543
Precision (Learners)_E	1.13257	-0.278178
Precision (Learners)_E	1.20077	0.0788353
Precision (Learners)_E	-0.330685	2.08138e-05
Precision (Learners)_E	0.0938153	-0.0839528
Precision (Learners)_E	-0.265162	-0.0129408
Precision (Learners)_E	-0.316565	-0.00277225
Precision (Learners)_E	-0.164269	-0.0328992
Precision (Learners)_E	-0.330685	2.08138e-05
Precision (Learners)_E	-0.330685	2.08138e-05
Precision (Learners)_E	-0.330685	2.08138e-05
Precision (Learners)_E	-0.330685	2.08138e-05
Precision (Learners)_E	-0.330685	2.08138e-05
Precision (Learners)_E	-0.330685	2.08138e-05
Precision (Learners)_E	-0.330685	2.08138e-05
Precision (Learners)_E	-0.330685	2.08138e-05
Precision (Learners)_E	-0.330685	2.08138e-05
Precision (Learners)_E	-0.330685	2.08138e-05
Precision (Learners)_E	-0.330012	-0.000112232
Precision (Learners)_E	-0.330685	2.08138e-05
Precision (Learners)_E	-0.330525	-1.08757e-05
Precision (Learners)_E	-0.33063	9.92312e-06
Precision (Learners)_E	-0.290573	-0.00791394
Precision (Learners)_E	-0.328759	-0.000360139
Precision (Learners)_E	-0.330479	-1.99191e-05
Precision (Learners)_E	-0.330684	2.05667e-05
Precision (Learners)_E	-0.330685	2.08134e-05
Precision (Learners)_E	-0.330685	2.08138e-05
Precision (Learners)_E	0.135373	-0.0921735
Precision (Learners)_E	-0.330685	2.08138e-05
Precision (Learners)_E	-0.330685	2.08138e-05
Precision (Learners)_E	-0.330685	2.08138e-05
Precision (Learners)_E	-0.280797	-0.00984794
Precision (Learners)_E	-0.330685	2.07986e-05
Precision (Learners)_E	-0.330685	2.08137e-05
Precision (Learners)_E	-0.330685	2.08138e-05
Precision (Learners)_E	-0.330685	2.08138e-05
Precision (Learners)_E	-0.330685	2.08138e-05
Precision (Learners)_E	-0.330685	2.08138e-05
Precision (Learners)_E	-0.0907254	0.262279
Precision (Learners)_E	0.172571	-0.0593832
Precision (Learners)_E	-0.0263136	-0.0601892
Precision (Learners)_E	-0.174518	-0.0308716
Precision (Learners)_E	-0.325561	-0.000992793
Precision (Learners)_E	-0.327364	-0.000636071
Precision (Learners)_E	-0.329143	-0.000284117
Precision (Learners)_E	-0.330554	-5.01508e-06
Precision (Learners)_E	-0.330597	3.50613e-06
Precision (Learners)_E	-0.330635	1.10113e-05
Precision (Learners)_E	-0.330673	1.83948e-05
Precision (Learners)_E	-0.330679	1.96169e-05
Precision (Learners)_E	0.193394	-0.12845
Precision (Learners)_E	-0.000208883	-0.0809911
Precision (Learners)_E	-0.298383	-0.00789746
Precision (Learners)_E	-0.325902	-0.00115153
Precision (Learners)_E	-0.330526	-1.80928e-05
Precision (Learners)_E	2.2373	-0.262447
Precision (Learners)_E	1.42527	-0.430428
Precision (Learners)_E	-0.23049	-0.0245405
Precision (Learners)_E	0.214377	0.523335
Precision (Learners)_E	0.52164	-0.208916
Precision (Learners)_E	0.934038	0.270793
Precision (Learners)_E	0.714654	-0.256231
Precision (Learners)_E	-0.330646	1.13404e-05
Precision (Learners)_E	-0.330665	1.59205e-05
Precision (Learners)_E	-0.330675	1.83971e-05
Precision (Learners)_E	-0.330482	-2.8903e-05
Precision (Learners)_E	0.136341	-0.114465
Precision (Learners)_E	-0.330685	2.0758e-05
Precision (Learners)_E	-0.330685	2.0799e-05
Precision (Learners)_E	-0.330685	2.08138e-05
Precision (Learners)_E	-0.330685	2.08138e-05
Precision (Learners)_E	-0.330685	2.08138e-05
Precision (Learners)_E	-0.330685	2.08138e-05
Precision (Learners)_E	-0.330685	2.08138e-05
Precision (Learners)_E	-0.330685	2.08138e-05
Precision (Learners)_E	-0.330685	2.08138e-05
Precision (Learners)_E	-0.323554	-0.00172729
Precision (Learners)_E	-0.329273	-0.000325309
Precision (Learners)_E	1.7591	0.412151
Precision (Learners)_E	-0.322955	-0.00187393
Precision (Learners)_E	-0.330685	2.08137e-05
Precision (Learners)_E	-0.239241	-0.0223955
Precision (Learners)_E	0.0170744	-0.0852279
Precision (Learners)_E	0.687351	-0.249538
Precision (Learners)_E	0.151426	-0.118162
Precision (Learners)_E	-0.330584	-3.90891e-06
Precision (Learners)_E	-0.330122	-0.000117124
Precision (Learners)_E	-0.330343	-6.29016e-05
Precision (Learners)_E	-0.330516	-2.05643e-05
Precision (Learners)_E	-0.330611	2.75089e-06
Precision (Learners)_E	-0.330685	2.08109e-05
Precision (Learners)_E	-0.330685	2.08121e-05
Precision (Learners)_E	-0.330685	2.08132e-05
Precision (Learners)_E	-0.330685	2.08138e-05
Precision (Learners)_E	-0.330685	2.08138e-05
Precision (Learners)_E	-0.330685	2.08138e-05
Precision (Learners)_E	-0.330685	2.08138e-05
Precision (Learners)_E	-0.330685	2.08138e-05
Precision (Learners)_E	0.485303	-0.104747
Precision (Learners)_E	0.525997	-0.109972
Precision (Learners)_E	2.25273	-0.069113
Precision (Learners)_E	1.47747	-0.232135
Precision (Learners)_E	-0.0222531	-0.0395799
Precision (Learners)_E	-0.287501	-0.00552375
Precision (Learners)_E	-0.300756	-0.00382185
Precision (Learners)_E	-0.327576	-0.000378321
Precision (Learners)_E	-0.330651	1.64152e-05
Precision (Learners)_E	-0.185551	0.15964
Precision (Learners)_E	0.0455762	0.0333956
Precision (Learners)_E	0.486807	0.281486
Precision (Learners)_E	-0.327669	-0.00036645
Precision (Learners)_E	-0.328549	-0.000253431
Precision (Learners)_E	-0.329204	-0.000169251
Precision (Learners)_E	-0.330685	2.08138e-05
Precision (Learners)_E	-0.330685	2.08138e-05
Precision (Learners)_E	-0.330685	2.08138e-05
Precision (Learners)_E	-0.330685	2.08138e-05
Precision (Learners)_E	-0.330685	2.08138e-05
Precision (Learners)_E	-0.330685	2.08138e-05
Precision (Learners)_E	-0.330685	2.08138e-05
Precision (Learners)_E	-0.133202	-0.0253347
Precision (Learners)_E	-0.327544	-0.000382505
Precision (Learners)_E	-0.330427	-1.22228e-05
Precision (Learners)_E	-0.33068	2.02039e-05
Precision (Learners)_E	-0.285847	-0.00573602
Precision (Learners)_E	-0.31135	-0.00246163
Precision (Learners)_E	-0.324108	-0.000823569
Precision (Learners)_E	0.77474	0.132725
Precision (Learners)_E	-0.147484	-0.023501
Precision (Learners)_E	-0.322826	-0.000988252
Precision (Learners)_E	1.51314	0.191477
Precision (Learners)_E	-0.125472	-0.0263272
Precision (Learners)_E	-0.191497	-0.0178501
Precision (Learners)_E	-0.328976	-0.000198629
Precision (Learners)_E	-0.330683	2.062e-05
Precision (Learners)_E	-0.330684	2.06641e-05
Precision (Learners)_E	-0.330684	2.07099e-05
Precision (Learners)_E	-0.330684	2.07465e-05
Precision (Learners)_E	-0.330685	2.08131e-05
Precision (Learners)_E	-0.330685	2.08133e-05
Precision (Learners)_E	-0.330685	2.08135e-05
Precision (Learners)_E	-0.330685	2.08137e-05
Precision (Learners)_E	-0.330685	2.08138e-05
Precision (Learners)_E	-0.330685	2.08138e-05
Precision (Learners)_E	-0.330685	2.08138e-05
Precision (Learners)_E	-0.265812	0.0887441
Precision (Learners)_E	-0.330685	2.08138e-05
Precision (Learners)_E	-0.160564	-0.0350987
Precision (Learners)_E	-0.306512	-0.0049693
Precision (Learners)_E	-0.325818	-0.000983802
Precision (Learners)_E	-0.330405	-3.69223e-05
Precision (Learners)_E	-0.318683	-0.00245678
Precision (Learners)_E	-0.324048	-0.00134935
Precision (Learners)_E	-0.0364709	-0.0607163
Precision (Learners)_E	-0.318862	-0.00241976
Precision (Learners)_E	0.627576	0.307878
Precision (Learners)_E	1.13995	0.0728111
Precision (Learners)_E	1.11818	-0.242385
Precision (Learners)_E	-0.327574	-0.000621389
Precision (Learners)_E	-0.328903	-0.000346931
Precision (Learners)_E	-0.3297	-0.000182557
Precision (Learners)_E	-0.328553	-0.000419203
Precision (Learners)_E	-0.330484	-2.06132e-05
Precision (Learners)_E	-0.292577	-0.0078461
Precision (Learners)_E	-0.318189	-0.00255879
Precision (Learners)_E	-0.330674	1.85486e-05
Precision (Learners)_E	-0.330684	2.07192e-05
Precision (Learners)_E	-0.330685	2.08046e-05
Precision (Learners)_E	-0.330685	2.08138e-05
Precision (Learners)_E	-0.330685	2.08138e-05
Precision (Learners)_E	-0.330685	2.08138e-05
Precision (Learners)_E	0.190535	-0.107579
Precision (Learners)_E	0.173805	-0.104125
Precision (Learners)_E	-0.201065	-0.0267378
Precision (Learners)_E	0.281314	-0.126319
Precision (Learners)_E	0.425309	0.422481
Precision (Learners)_E	-0.0299601	0.300871
Precision (Learners)_E	-0.290021	-0.00837376
Precision (Learners)_E	1.05177	0.252143
Precision (Learners)_E	0.585463	-0.189107
Precision (Learners)_E	0.158615	-0.100989
Precision (Learners)_E	-0.330284	-6.182e-05
Precision (Learners)_E	-0.330267	-6.55236e-05
Precision (Learners)_E	-0.330409	-3.59911e-05
Precision (Learners)_E	-0.330532	-1.06471e-05
Precision (Learners)_E	-0.330609	5.1206e-06
Precision (Learners)_E	0.853824	-0.244507
Precision (Learners)_E	0.422344	-0.155433
Precision (Learners)_E	0.00719049	-0.0697297
Precision (Learners)_E	0.303601	0.031534
Precision (Learners)_E	0.178037	-0.104999
Precision (Learners)_E	-0.0493508	-0.0580574
Precision (Learners)_E	-0.265575	-0.0134203
Precision (Learners)_E	-0.299362	-0.00644532
Precision (Learners)_E	1.36328	-0.407569
Precision (Learners)_E	-0.31658	-0.00337286
Precision (Learners)_E	1.51423	0.496435
Precision (Learners)_E	0.102445	-0.104195
Precision (Learners)_E	-0.315347	-0.00366974
Precision (Learners)_E	-0.330676	1.88069e-05
Precision (Learners)_E	-0.330681	1.98071e-05
Precision (Learners)_E	-0.330685	2.07999e-05
Precision (Learners)_E	-0.330685	2.08138e-05
Precision (Learners)_E	-0.330685	2.08138e-05
Precision (Learners)_E	-0.330685	2.08138e-05
Precision (Learners)_E	-0.330685	2.08138e-05
Precision (Learners)_E	-0.330568	-7.32979e-06
Precision (Learners)_E	-0.330624	6.14218e-06
Precision (Learners)_E	-0.330654	1.34797e-05
Precision (Learners)_E	-0.330685	2.08138e-05
Precision (Learners)_E	-0.330685	2.08138e-05
Precision (Learners)_E	-0.33062	5.17724e-06
Precision (Learners)_E	-0.330667	1.65577e-05
Precision (Learners)_E	-0.330685	2.08127e-05
Precision (Learners)_E	-0.330685	2.08138e-05
Precision (Learners)_E	-0.330685	2.08138e-05
Precision (Learners)_E	-0.330685	2.08138e-05
Precision (Learners)_E	-0.330685	2.08138e-05
Precision (Learners)_E	-0.330685	2.08138e-05
Precision (Learners)_E	-0.330685	2.08138e-05
Precision (Learners)_E	-0.313344	-0.00415171
Precision (Learners)_E	0.918518	-0.300553
Precision (Learners)_E	-0.167766	-0.0391795
Precision (Learners)_E	1.52508	-0.0495295
Precision (Learners)_E	-0.298121	-0.0078144
Precision (Learners)_E	-0.3306	3.04343e-07
Precision (Learners)_E	1.34222	-0.402501
Precision (Learners)_E	0.418338	-0.180203
Precision (Learners)_E	0.0290789	-0.0865427
Precision (Learners)_E	0.488949	0.359083
Precision (Learners)_E	1.13159	0.324911
Precision (Learners)_E	1.408	-0.11063
Precision (Learners)_E	0.67434	-0.2418
Precision (Learners)_E	1.37763	0.637282
Precision (Learners)_E	1.04135	0.559178
Precision (Learners)_E	1.24688	-0.37956
Precision (Learners)_E	0.287392	-0.148696
Precision (Learners)_E	0.977765	0.0826314
Precision (Learners)_E	1.3445	0.214592
Precision (Learners)_E	1.22986	0.244897
Precision (Learners)_E	0.251566	-0.140076
Precision (Learners)_E	-0.0831976	-0.0595276
Precision (Learners)_E	0.981839	-0.383243
Precision (Learners)_E	-0.306701	-0.00698244
Precision (Learners)_E	1.34407	-0.183299
Precision (Learners)_E	0.315172	-0.188573
Precision (Learners)_E	0.307376	-0.00790194
Precision (Learners)_E	-0.330432	-5.313e-05
Precision (Learners)_E	-0.330576	-1.09138e-05
Precision (Learners)_E	0.25829	-0.171963
Precision (Learners)_E	-0.328056	-0.000746814
Precision (Learners)_E	0.866969	0.0625807
Precision (Learners)_E	0.581934	-0.266469
Precision (Learners)_E	0.124218	-0.132813
Precision (Learners)_E	-0.330684	2.06886e-05
Precision (Learners)_E	-0.330685	2.07574e-05
Precision (Learners)_E	-0.330685	2.07896e-05
Precision (Learners)_E	-0.330685	2.08138e-05
Precision (Learners)_E	-0.330685	2.08138e-05
Precision (Learners)_E	-0.327234	-0.000986752
Precision (Learners)_E	-0.329982	-0.000184376
Precision (Learners)_E	-0.330685	2.08049e-05
Precision (Learners)_E	-0.330685	2.08137e-05
Precision (Learners)_E	-0.330685	2.08138e-05
Precision (Learners)_E	-0.330685	2.08138e-05
Precision (Learners)_E	-0.236976	-0.0273425
Precision (Learners)_E	-0.330392	-6.46051e-05
Precision (Learners)_E	-0.330685	2.08052e-05
Precision (Learners)_E	-0.330324	-8.45071e-05
Precision (Learners)_E	-0.330633	5.69965e-06
Precision (Learners)_E	-0.33068	1.95533e-05
Precision (Learners)_E	1.29271	-0.47402
Precision (Learners)_E	0.44399	-0.160055
Precision (Learners)_E	-0.330098	-0.000150336
Precision (Learners)_E	0.879957	0.0833828
Precision (Learners)_E	-0.330399	-6.2696e-05
Precision (Learners)_E	-0.330568	-1.33435e-05
Precision (Learners)_E	-0.00650881	-0.0946404
Precision (Learners)_E	0.0924437	-0.123535
Precision (Learners)_E	-0.0977162	-0.0680073
Precision (Learners)_E	0.0497803	0.345469
Precision (Learners)_E	0.596443	-0.270706
Precision (Learners)_E	-0.330658	1.29265e-05
Precision (Learners)_E	-0.330671	1.66837e-05
Precision (Learners)_E	-0.33068	1.94989e-05
Precision (Learners)_E	0.505112	-0.0929776
Precision (Learners)_E	0.20489	-0.15637
Precision (Learners)_E	-0.100723	-0.0671293
Precision (Learners)_E	-0.0564576	-0.080055
Precision (Learners)_E	-0.234179	-0.0281595
Precision (Learners)_E	-0.251535	-0.00559364
Precision (Learners)_E	-0.324781	-0.000397948
Precision (Learners)_E	-0.327654	-0.000194155
Precision (Learners)_E	0.727137	1.24465
Precision (Learners)_E	0.985312	-0.093329
Precision (Learners)_E	-0.330032	-2.54949e-05
Precision (Learners)_E	-0.330152	-1.70086e-05
Precision (Learners)_E	0.95881	-0.0914491
Precision (Learners)_E	-0.223626	-0.00757334
Precision (Learners)_E	-0.293585	-0.00261088
Precision (Learners)_E	-0.299653	-0.00218042
Precision (Learners)_E	-0.304418	-0.00184242
Precision (Learners)_E	-0.329737	-4.64031e-05
Precision (Learners)_E	-0.329902	-3.47428e-05
Precision (Learners)_E	-0.330045	-2.45626e-05
Precision (Learners)_E	-0.330685	2.08138e-05
Precision (Learners)_E	-0.330685	2.08138e-05
Precision (Learners)_E	-0.204943	-0.00889862
Precision (Learners)_E	-0.244784	-0.00607254
Precision (Learners)_E	-0.322933	-0.000529052
Precision (Learners)_E	-0.328062	-0.000165253
Precision (Learners)_E	-0.329504	-6.29763e-05
Precision (Learners)_E	-0.330494	7.27708e-06
Precision (Learners)_E	-0.330665	1.94341e-05
Precision (Learners)_E	-0.33068	2.04685e-05
Precision (Learners)_E	0.743842	-0.0762004
Precision (Learners)_E	-0.324991	-0.000383063
Precision (Learners)_E	-0.327106	-0.000233031
Precision (Learners)_E	-0.328712	-0.000119147
Precision (Learners)_E	-0.217821	-0.00798513
Precision (Learners)_E	-0.329732	-4.6752e-05
Precision (Learners)_E	-0.330517	8.88129e-06
Precision (Learners)_E	-0.330632	1.70936e-05
Precision (Learners)_E	-0.330678	2.03495e-05
Precision (Learners)_E	-0.330679	2.04392e-05
Precision (Learners)_E	-0.330684	2.07806e-05
Precision (Learners)_E	-0.330685	2.08131e-05
Precision (Learners)_E	-0.330685	2.08132e-05
Precision (Learners)_E	-0.330685	2.08133e-05
Precision (Learners)_E	-0.330685	2.08134e-05
Precision (Learners)_E	-0.330685	2.08138e-05
Precision (Learners)_E	-0.330685	2.08138e-05
Precision (Learners)_E	-0.330685	2.08138e-05
Precision (Learners)_E	-0.330685	2.08138e-05
Precision (Learners)_E	-0.330685	2.08138e-05
Precision (Learners)_E	-0.330685	2.08138e-05
Precision (Learners)_E	-0.330685	2.08138e-05
Precision (Learners)_E	-0.330685	2.08138e-05
Precision (Learners)_E	-0.330685	2.08138e-05
Precision (Learners)_E	-0.330685	2.08138e-05
Precision (Learners)_E	-0.330685	2.08138e-05
Precision (Learners)_E	-0.330685	2.08138e-05
Precision (Learners)_E	-0.330685	2.08138e-05
Precision (Learners)_E	-0.330685	2.08138e-05
Precision (Learners)_E	-0.330685	2.08138e-05
Precision (Learners)_E	-0.330685	2.08138e-05
Precision (Learners)_E	-0.330685	2.08138e-05
Precision (Learners)_E	-0.330685	2.08138e-05
Precision (Learners)_E	-0.330685	2.08138e-05
Precision (Learners)_E	-0.330685	2.08138e-05
Precision (Learners)_E	-0.330685	2.08138e-05
Precision (Learners)_E	0.137611	0.321919
Precision (Learners)_E	0.260077	0.282621
Precision (Learners)_E	0.242677	-0.160358
Precision (Learners)_E	-0.322253	-0.0023378
Precision (Learners)_E	-0.329427	-0.000331032
Precision (Learners)_E	-0.330283	-9.15254e-05
Precision (Learners)_E	0.414861	-0.20852
Precision (Learners)_E	0.0906073	-0.117821
Precision (Learners)_E	0.774762	0.135272
Precision (Learners)_E	-0.328152	-0.000687548
Precision (Learners)_E	-0.330539	-2.00053e-05
Precision (Learners)_E	-0.330602	-2.2318e-06
Precision (Learners)_E	-0.33066	1.37913e-05
Precision (Learners)_E	-0.33068	1.94215e-05
Precision (Learners)_E	-0.330684	2.07211e-05
Precision (Learners)_E	-0.330685	2.08077e-05
Precision (Learners)_E	-0.330685	2.08136e-05
Precision (Learners)_E	-0.330685	2.08138e-05
Precision (Learners)_E	-0.330685	2.08138e-05
Precision (Learners)_E	-0.330685	2.08138e-05
Precision (Learners)_E	-0.330685	2.08138e-05
Precision (Learners)_E	-0.330685	2.08138e-05
Precision (Learners)_E	-0.330685	2.08138e-05
Precision (Learners)_E	-0.330685	2.08138e-05
Precision (Learners)_E	-0.330685	2.08138e-05
Precision (Learners)_E	-0.330685	2.08138e-05
Precision (Learners)_E	-0.330685	2.08138e-05
Precision (Learners)_E	-0.330685	2.08138e-05
Precision (Learners)_E	-0.330685	2.08138e-05
Precision (Learners)_E	-0.330685	2.08138e-05
Precision (Learners)_E	-0.330685	2.08138e-05
Precision (Learners)_E	0.280083	0.18455
Precision (Learners)_E	0.0132495	-0.0961831
Precision (Learners)_E	0.0474963	0.205866
Precision (Learners)_E	0.390539	-0.201717
Precision (Learners)_E	-0.330685	2.08138e-05
Precision (Learners)_E	-0.330685	2.08138e-05
Precision (Learners)_E	-0.330685	2.08138e-05
Precision (Learners)_E	-0.330685	2.08138e-05
Precision (Learners)_E	-0.330685	2.08138e-05
Precision (Learners)_E	-0.212549	0.161546
Precision (Learners)_E	-0.312773	-0.00410026
Precision (Learners)_E	-0.330395	-4.58753e-05
Precision (Learners)_E	-0.330523	-1.63418e-05
Precision (Learners)_E	-0.330626	7.2915e-06
Precision (Learners)_E	-0.330653	1.35643e-05
Precision (Learners)_E	-0.330681	1.98536e-05
Precision (Learners)_E	-0.330683	2.04795e-05
Precision (Learners)_E	-0.330684	2.06471e-05
Precision (Learners)_E	-0.103201	-0.052317
Precision (Learners)_E	-0.226229	-0.0240117
Precision (Learners)_E	-0.330217	-8.67263e-05
Precision (Learners)_E	-0.330586	-1.889e-06
Precision (Learners)_E	0.0198053	0.433451
Precision (Learners)_E	-0.18901	-0.0325748
Precision (Learners)_E	-0.24187	-0.020413
Precision (Learners)_E	-0.325888	-0.00108272
Precision (Learners)_E	-0.33066	1.50456e-05
Precision (Learners)_E	-0.330682	2.02553e-05
Precision (Learners)_E	-0.330683	2.04637e-05
Precision (Learners)_E	-0.330684	2.06822e-05
Precision (Learners)_E	-0.330685	2.07786e-05
Precision (Learners)_E	-0.330685	2.081e-05
Precision (Learners)_E	-0.330685	2.08134e-05
Precision (Learners)_E	-0.330685	2.08138e-05
Precision (Learners)_E	-0.330685	2.08138e-05
Precision (Learners)_E	-0.330685	2.08138e-05
Precision (Learners)_E	-0.330685	2.08138e-05
Precision (Learners)_E	-0.330685	2.08138e-05
Precision (Learners)_E	-0.330685	2.08138e-05
Precision (Learners)_E	-0.330685	2.08138e-05
Precision (Learners)_E	-0.330685	2.08138e-05
Precision (Learners)_E	-0.330685	2.08138e-05
Precision (Learners)_E	-0.330685	2.08138e-05
Precision (Learners)_E	-0.330685	2.08138e-05
Precision (Learners)_E	-0.330685	2.08138e-05
Precision (Learners)_E	-0.330685	2.08138e-05
Precision (Learners)_E	-0.330685	2.08138e-05
Precision (Learners)_E	-0.330685	2.08138e-05
Precision (Learners)_E	-0.107474	0.260762
Precision (Learners)_E	0.619053	-0.218488
Precision (Learners)_E	0.541328	0.217962
Precision (Learners)_E	-0.319527	-0.00254634
Precision (Learners)_E	-0.2299	-0.0109818
Precision (Learners)_E	-0.249798	-0.0088096
Precision (Learners)_E	-0.32753	-0.00032364
Precision (Learners)_E	-0.328288	-0.000240846
Precision (Learners)_E	-0.32893	-0.000170799
Precision (Learners)_E	-0.330142	-3.8485e-05
Precision (Learners)_E	-0.330611	1.27842e-05
Precision (Learners)_E	-0.330674	1.96634e-05
Precision (Learners)_E	-0.330677	1.99424e-05
Precision (Learners)_E	-0.33068	2.027e-05
Precision (Learners)_E	-0.330681	2.04085e-05
Precision (Learners)_E	-0.330683	2.06575e-05
Precision (Learners)_E	-0.21103	0.166544
Precision (Learners)_E	1.70884	0.0965611
Precision (Learners)_E	0.519648	-0.0928098
Precision (Learners)_E	0.258697	-0.0643219
Precision (Learners)_E	-0.284552	-0.00501551
Precision (Learners)_E	-0.308522	-0.00239871
Precision (Learners)_E	-0.316409	-0.00153766
Precision (Learners)_E	-0.326267	-0.000461449
Precision (Learners)_E	-0.327139	-0.000366238
Precision (Learners)_E	-0.329788	-7.70896e-05
Precision (Learners)_E	-0.330609	1.25765e-05
Precision (Learners)_E	-0.33066	1.80676e-05
Precision (Learners)_E	-0.330665	1.86111e-05
Precision (Learners)_E	-0.330672	1.94178e-05
Precision (Learners)_E	-0.330678	2.00692e-05
Precision (Learners)_E	-0.330682	2.05511e-05
Precision (Learners)_E	-0.330684	2.07216e-05
Precision (Learners)_E	-0.330685	2.07896e-05
Precision (Learners)_E	-0.330685	2.08094e-05
Precision (Learners)_E	-0.330685	2.08103e-05
Precision (Learners)_E	-0.330685	2.08126e-05
Precision (Learners)_E	-0.330685	2.08129e-05
Precision (Learners)_E	-0.330685	2.08135e-05
Precision (Learners)_E	-0.330685	2.08137e-05
Precision (Learners)_E	-0.330685	2.08138e-05
Precision (Learners)_E	-0.330685	2.08138e-05
Precision (Learners)_E	-0.330685	2.08138e-05
Precision (Learners)_E	-0.330685	2.08138e-05
Precision (Learners)_E	-0.330685	2.08138e-05
Precision (Learners)_E	-0.330685	2.08138e-05
Precision (Learners)_E	-0.330685	2.08138e-05
Precision (Learners)_E	-0.330685	2.08138e-05
Precision (Learners)_E	1.33951	0.723311
Precision (Learners)_E	1.07688	0.826828
Precision (Learners)_E	2.29869	0.0404049
Precision (Learners)_E	0.506337	0.794596
Precision (Learners)_E	-0.330685	2.08138e-05
Precision (Learners)_E	-0.330685	2.08138e-05
Precision (Learners)_E	-0.330685	2.08138e-05
Precision (Learners)_E	-0.330685	2.08138e-05
Precision (Learners)_E	-0.330685	2.08138e-05
Precision (Learners)_E	-0.330685	2.08138e-05
Precision (Learners)_E	-0.330685	2.08138e-05
Precision (Learners)_E	-0.330685	2.08138e-05
Precision (Learners)_E	-0.330685	2.08138e-05
Precision (Learners)_E	-0.330685	2.08138e-05
Precision (Learners)_E	-0.330685	2.08138e-05
Precision (Learners)_E	-0.330685	2.08138e-05
Precision (Learners)_E	-0.330685	2.08138e-05
Precision (Learners)_E	-0.330685	2.08138e-05
Precision (Learners)_E	0.0679324	-0.109401
Precision (Learners)_E	-0.173882	-0.0430222
Precision (Learners)_E	-0.262773	-0.0186213
Precision (Learners)_E	-0.320176	-0.00286383
Precision (Learners)_E	-0.327255	-0.000920753
Precision (Learners)_E	0.0199391	-0.0962265
Precision (Learners)_E	-0.130366	-0.0549672
Precision (Learners)_E	0.249657	0.667466
Precision (Learners)_E	-0.161616	-0.046389
Precision (Learners)_E	-0.320394	-0.00280411
Precision (Learners)_E	-0.116731	0.282868
Precision (Learners)_E	0.412255	-0.203919
Precision (Learners)_E	1.17156	1.02082
Precision (Learners)_E	-0.0859219	-0.0671673
Precision (Learners)_E	-0.313548	-0.00468321
Precision (Learners)_E	-0.330116	-0.000135303
Precision (Learners)_E	-0.330677	1.87732e-05
Precision (Learners)_E	-0.330681	1.96519e-05
Precision (Learners)_E	-0.330684	2.07323e-05
Precision (Learners)_E	-0.330685	2.07786e-05
Precision (Learners)_E	-0.330685	2.08112e-05
Precision (Learners)_E	-0.330685	2.08134e-05
Precision (Learners)_E	-0.330685	2.08138e-05
Precision (Learners)_E	-0.330685	2.08138e-05
Precision (Learners)_E	-0.330685	2.08138e-05
Precision (Learners)_E	-0.330685	2.08138e-05
Precision (Learners)_E	-0.330685	2.08138e-05
Precision (Learners)_E	-0.330685	2.08138e-05
Precision (Learners)_E	-0.330685	2.08138e-05
Precision (Learners)_E	0.584749	-0.251269
Precision (Learners)_E	0.658139	0.608946
Precision (Learners)_E	2.14169	0.548497
Precision (Learners)_E	1.85847	-0.600909
Precision (Learners)_E	0.0940777	0.349316
Precision (Learners)_E	-0.330685	2.08138e-05
Precision (Learners)_E	-0.330685	2.08138e-05
Precision (Learners)_E	-0.330685	2.08138e-05
Precision (Learners)_E	-0.330685	2.08138e-05
Precision (Learners)_E	-0.330685	2.08138e-05
Precision (Learners)_E	-0.330685	2.08138e-05
Precision (Learners)_E	-0.330685	2.08138e-05
Precision (Learners)_E	-0.330685	2.08138e-05
Precision (Learners)_E	-0.330685	2.08138e-05
Precision (Learners)_E	-0.330685	2.08138e-05
Precision (Learners)_E	-0.330685	2.08138e-05
Precision (Learners)_E	-0.330685	2.08138e-05
Precision (Learners)_E	-0.330685	2.08138e-05
Precision (Learners)_E	-0.330685	2.08138e-05
Precision (Learners)_E	-0.330685	2.08138e-05
Precision (Learners)_E	-0.330685	2.08138e-05
Precision (Learners)_E	-0.330685	2.08138e-05
Precision (Learners)_E	-0.330685	2.08138e-05
Precision (Learners)_E	-0.330685	2.08138e-05
Precision (Learners)_E	-0.330685	2.08138e-05
Precision (Learners)_E	-0.330685	2.08138e-05
Precision (Learners)_E	-0.330685	2.08138e-05
Precision (Learners)_E	-0.330685	2.08138e-05
Precision (Learners)_E	-0.330685	2.08138e-05
Precision (Learners)_E	-0.330685	2.08138e-05
Precision (Learners)_E	-0.330685	2.08138e-05
Precision (Learners)_E	0.655745	0.257343
Precision (Learners)_E	-0.174291	-0.0517516
Precision (Learners)_E	-0.324503	-0.00202562
Precision (Learners)_E	-0.330586	-1.18365e-05
Precision (Learners)_E	-0.330684	2.06462e-05
Precision (Learners)_E	-0.330685	2.07288e-05
Precision (Learners)_E	-0.330685	2.08105e-05
Precision (Learners)_E	-0.330685	2.08126e-05
Precision (Learners)_E	-0.330685	2.08138e-05
Precision (Learners)_E	-0.330685	2.08138e-05
Precision (Learners)_E	-0.330685	2.08138e-05
Precision (Learners)_E	1.00928	-0.443561
Precision (Learners)_E	0.348057	-0.224669
Precision (Learners)_E	-0.329839	-0.000259023
Precision (Learners)_E	-0.330611	-3.67152e-06
Precision (Learners)_E	-0.330676	1.78087e-05
Precision (Learners)_E	-0.33068	1.9292e-05
Precision (Learners)_E	0.450135	0.0580845
Precision (Learners)_E	0.0409502	-0.123005
Precision (Learners)_E	-0.323654	-0.00230669
Precision (Learners)_E	-0.32732	-0.00109319
Precision (Learners)_E	-0.330684	2.05998e-05
Precision (Learners)_E	-0.330685	2.08138e-05
Precision (Learners)_E	-0.330685	2.08138e-05
Precision (Learners)_E	-0.330685	2.08138e-05
Precision (Learners)_E	-0.330685	2.08138e-05
Precision (Learners)_E	-0.330685	2.08138e-05
Precision (Learners)_E	-0.330685	2.08138e-05
Precision (Learners)_E	-0.330685	2.08138e-05
Precision (Learners)_E	-0.301279	-0.00748302
Precision (Learners)_E	-0.31532	-0.00390007
Precision (Learners)_E	-0.325697	-0.00125198
Precision (Learners)_E	-0.328189	-0.000616079
Precision (Learners)_E	-0.330422	-4.63081e-05
Precision (Learners)_E	-0.330603	-8.33781e-08
Precision (Learners)_E	-0.330647	1.12367e-05
Precision (Learners)_E	-0.330681	1.98877e-05
Precision (Learners)_E	-0.330683	2.04242e-05
Precision (Learners)_E	-0.330685	2.08129e-05
Precision (Learners)_E	-0.330685	2.08136e-05
Precision (Learners)_E	-0.330685	2.08138e-05
Precision (Learners)_E	-0.330685	2.08138e-05
Precision (Learners)_E	-0.330685	2.08138e-05
Precision (Learners)_E	-0.330685	2.08138e-05
Precision (Learners)_E	-0.0662293	-0.0674642
Precision (Learners)_E	-0.310972	-0.00500968
Precision (Learners)_E	-0.318956	-0.00297208
Precision (Learners)_E	-0.326709	-0.000993702
Precision (Learners)_E	-0.329772	-0.000212149
Precision (Learners)_E	-0.330607	1.12466e-06
Precision (Learners)_E	-0.330678	1.91388e-05
Precision (Learners)_E	-0.330685	2.07426e-05
Precision (Learners)_E	-0.330685	2.08125e-05
Precision (Learners)_E	-0.330685	2.08131e-05
Precision (Learners)_E	-0.330685	2.08138e-05
Precision (Learners)_E	-0.330685	2.08138e-05
Precision (Learners)_E	-0.330685	2.08138e-05
Precision (Learners)_E	-0.330685	2.08138e-05
Precision (Learners)_E	-0.330685	2.08138e-05
Precision (Learners)_E	-0.330685	2.08138e-05
Precision (Learners)_E	-0.330685	2.08138e-05
Precision (Learners)_E	-0.330685	2.08138e-05
Precision (Learners)_E	-0.330685	2.08138e-05
Precision (Learners)_E	-0.330685	2.08138e-05
Precision (Learners)_E	-0.330685	2.08138e-05
Precision (Learners)_E	-0.330685	2.08138e-05
Precision (Learners)_E	-0.330685	2.08138e-05
Precision (Learners)_E	-0.330685	2.08138e-05
Precision (Learners)_E	-0.330685	2.08138e-05
Precision (Learners)_E	-0.330685	2.08138e-05
Precision (Learners)_E	-0.330685	2.08138e-05
Precision (Learners)_E	-0.330685	2.08138e-05
Precision (Learners)_E	0.234174	-0.0960534
Precision (Learners)_E	0.0369505	-0.0625086
Precision (Learners)_E	-0.104728	-0.0384111
Precision (Learners)_E	0.327945	0.17666
Precision (Learners)_E	-0.0299551	-0.0511289
Precision (Learners)_E	-0.316228	-0.00243815
Precision (Learners)_E	-0.321275	-0.00157959
Precision (Learners)_E	-0.326215	-0.000739378
Precision (Learners)_E	-0.327858	-0.000459987
Precision (Learners)_E	-0.330047	-8.76679e-05
Precision (Learners)_E	-0.285386	0.062604
Precision (Learners)_E	2.04576	0.665931
Precision (Learners)_E	1.59916	0.386366
Precision (Learners)_E	2.93125	0.35884
Precision (Learners)_E	-0.253156	-0.0131657
Precision (Learners)_E	-0.30602	-0.00417423
Precision (Learners)_E	1.02586	1.35336
Precision (Learners)_E	0.331484	-0.112604
Precision (Learners)_E	0.13894	-0.0798555
Precision (Learners)_E	1.4395	0.632502
Precision (Learners)_E	-0.261845	-0.0116879
Precision (Learners)_E	-0.318332	-0.00208015
Precision (Learners)_E	-0.321924	-0.00146923
Precision (Learners)_E	-0.326403	-0.000707518
Precision (Learners)_E	-0.329067	-0.00025432
Precision (Learners)_E	-0.330369	-3.29372e-05
Precision (Learners)_E	-0.330623	1.03235e-05
Precision (Learners)_E	-0.330677	1.9519e-05
Precision (Learners)_E	-0.330684	2.07232e-05
Precision (Learners)_E	-0.330684	2.07497e-05
Precision (Learners)_E	-0.330685	2.08013e-05
Precision (Learners)_E	-0.330685	2.08062e-05
Precision (Learners)_E	-0.330685	2.08123e-05
Precision (Learners)_E	-0.330685	2.08133e-05
Precision (Learners)_E	-0.330685	2.08138e-05
Precision (Learners)_E	-0.330685	2.08138e-05
Precision (Learners)_E	-0.330685	2.08138e-05
Precision (Learners)_E	-0.330685	2.08138e-05
Precision (Learners)_E	-0.330685	2.08138e-05
Precision (Learners)_E	-0.330685	2.08138e-05
Precision (Learners)_E	-0.330685	2.08138e-05
Precision (Learners)_E	-0.330685	2.08138e-05
Precision (Learners)_E	1.96313	0.204434
Precision (Learners)_E	2.16905	-0.425147
Precision (Learners)_E	1.39214	-0.293006
Precision (Learners)_E	2.30519	-0.157247
Precision (Learners)_E	-0.330685	2.08138e-05
Precision (Learners)_E	-0.330685	2.08138e-05
Precision (Learners)_E	-0.330685	2.08138e-05
Precision (Learners)_E	-0.330685	2.08138e-05
Precision (Learners)_E	-0.330685	2.08138e-05
Precision (Learners)_E	-0.330685	2.08138e-05
Precision (Learners)_E	-0.330685	2.08138e-05
Precision (Learners)_E	0.562585	-0.261336
Precision (Learners)_E	0.435124	0.319119
Precision (Learners)_E	0.409933	-0.216673
Precision (Learners)_E	0.00298541	-0.0976059
Precision (Learners)_E	-0.305686	-0.00729341
Precision (Learners)_E	-0.324175	-0.00188388
Precision (Learners)_E	-0.32803	-0.000755907
Precision (Learners)_E	-0.330505	-3.18999e-05
Precision (Learners)_E	-0.330618	1.38894e-06
Precision (Learners)_E	-0.330685	2.07947e-05
Precision (Learners)_E	-0.330685	2.08112e-05
Precision (Learners)_E	0.403081	-0.214668
Precision (Learners)_E	-0.300454	-0.00882424
Precision (Learners)_E	-0.314061	-0.00484318
Precision (Learners)_E	-0.330289	-9.50326e-05
Precision (Learners)_E	-0.330684	2.06754e-05
Precision (Learners)_E	-0.330685	2.08068e-05
Precision (Learners)_E	-0.330685	2.081e-05
Precision (Learners)_E	-0.330685	2.08127e-05
Precision (Learners)_E	-0.330685	2.08136e-05
Precision (Learners)_E	0.503118	0.569725
Precision (Learners)_E	1.30615	0.106787
Precision (Learners)_E	1.1459	-0.432005
Precision (Learners)_E	0.152488	-0.141348
Precision (Learners)_E	-0.0649828	-0.0777195
Precision (Learners)_E	1.45105	-0.521287
Precision (Learners)_E	1.47044	0.0203685
Precision (Learners)_E	-0.187191	-0.0419632
Precision (Learners)_E	1.63085	1.20121
Precision (Learners)_E	0.489456	-0.23994
Precision (Learners)_E	0.287889	0.410995
Precision (Learners)_E	0.784652	0.0462003
Precision (Learners)_E	-0.318707	-0.00348355
Precision (Learners)_E	-0.32928	-0.000390326
Precision (Learners)_E	1.09267	-0.416431
Precision (Learners)_E	0.452035	-0.228991
Precision (Learners)_E	0.432127	0.0680233
Precision (Learners)_E	0.0719744	-0.117791
Precision (Learners)_E	-0.318383	-0.00357856
Precision (Learners)_E	-0.324249	-0.0018623
Precision (Learners)_E	-0.0638258	-0.078058
Precision (Learners)_E	-0.330685	2.08138e-05
Precision (Learners)_E	-0.330685	2.08138e-05
Precision (Learners)_E	0.941047	-0.280422
Precision (Learners)_E	0.396465	-0.16033
Precision (Learners)_E	0.0552221	-0.0850795
Precision (Learners)_E	1.51669	-0.0443779
Precision (Learners)_E	2.49869	0.126346
Precision (Learners)_E	0.564178	0.637989
Precision (Learners)_E	0.867714	-0.26425
Precision (Learners)_E	0.551878	0.453083
Precision (Learners)_E	1.31363	-0.362584
Precision (Learners)_E	0.844106	-0.259044
Precision (Learners)_E	2.02868	-0.15159
Precision (Learners)_E	2.32727	0.320973
Precision (Learners)_E	2.48463	-0.620814
Precision (Learners)_E	1.26866	0.06536
Precision (Learners)_E	-0.163415	-0.0368655
Precision (Learners)_E	0.391383	-0.15921
Precision (Learners)_E	0.732689	0.770492
Precision (Learners)_E	0.657764	-0.217952
Precision (Learners)_E	0.301344	-0.139354
Precision (Learners)_E	-0.0725935	-0.0568935
Precision (Learners)_E	-0.101776	-0.0504581
Precision (Learners)_E	-0.306218	-0.00537459
Precision (Learners)_E	0.621411	1.0179
Precision (Learners)_E	1.49332	0.270945
Precision (Learners)_E	0.937237	0.267366
Precision (Learners)_E	-0.0731329	-0.0567746
Precision (Learners)_E	-0.2999	-0.00676779
Precision (Learners)_E	-0.328658	-0.00042617
Precision (Learners)_E	-0.330621	6.81906e-06
Precision (Learners)_E	-0.330644	1.18739e-05
Precision (Learners)_E	-0.33068	1.97444e-05
Precision (Learners)_E	-0.330682	2.02677e-05
Precision (Learners)_E	-0.330684	2.07461e-05
Precision (Learners)_E	-0.330685	2.0798e-05
Precision (Learners)_E	-0.330685	2.08136e-05
Precision (Learners)_E	-0.330685	2.08138e-05
Precision (Learners)_E	-0.330685	2.08138e-05
Precision (Learners)_E	-0.0183707	-0.0688507
Precision (Learners)_E	-0.267785	-0.0138498
Precision (Learners)_E	-0.314843	-0.00347266
Precision (Learners)_E	-0.320555	-0.00221297
Precision (Learners)_E	0.498211	0.218304
Precision (Learners)_E	1.24816	0.113784
Precision (Learners)_E	0.669603	0.221529
Precision (Learners)_E	0.582004	-0.201245
Precision (Learners)_E	0.903217	-0.272079
Precision (Learners)_E	-0.315954	-0.00294064
Precision (Learners)_E	-0.320879	-0.00195045
Precision (Learners)_E	-0.330661	1.5945e-05
Precision (Learners)_E	-0.33067	1.78835e-05
Precision (Learners)_E	-0.330677	1.91735e-05
Precision (Learners)_E	-0.330684	2.06255e-05
Precision (Learners)_E	-0.330685	2.08092e-05
Precision (Learners)_E	-0.330685	2.08137e-05
Precision (Learners)_E	-0.330685	2.08137e-05
Precision (Learners)_E	-0.330685	2.08138e-05
Precision (Learners)_E	-0.330685	2.08138e-05
Precision (Learners)_E	-0.330685	2.08138e-05
Precision (Learners)_E	-0.330685	2.08138e-05
Precision (Learners)_E	-0.330685	2.08138e-05
Precision (Learners)_E	-0.330685	2.08138e-05
Precision (Learners)_E	-0.330685	2.08138e-05
Precision (Learners)_E	-0.330685	2.08138e-05
Precision (Learners)_E	-0.330685	2.08138e-05
Precision (Learners)_E	0.847325	-0.236797
Precision (Learners)_E	-0.196276	-0.0269997
Precision (Learners)_E	-0.241217	-0.0179651
Precision (Learners)_E	-0.323655	-0.00139232
Precision (Learners)_E	-0.330613	6.32323e-06
Precision (Learners)_E	1.27471	-0.322714
Precision (Learners)_E	0.737929	-0.214804
Precision (Learners)_E	0.127005	-0.0919893
Precision (Learners)_E	-0.186224	-0.0290205
Precision (Learners)_E	0.874748	-0.242309
Precision (Learners)_E	0.73628	-0.214473
Precision (Learners)_E	2.20877	-0.510491
Precision (Learners)_E	-0.222329	-0.0217621
Precision (Learners)_E	-0.258559	-0.0144788
Precision (Learners)_E	1.69623	0.24011
Precision (Learners)_E	1.08707	-0.284993
Precision (Learners)_E	-0.118497	-0.0426357
Precision (Learners)_E	-0.210143	0.0777473
Precision (Learners)_E	-0.296429	-0.00686577
Precision (Learners)_E	-0.328254	-0.00046791
Precision (Learners)_E	0.36774	0.815026
Precision (Learners)_E	-0.280781	-0.0100113
Precision (Learners)_E	-0.319077	-0.00231267
Precision (Learners)_E	-0.327376	-0.000644451
Precision (Learners)_E	-0.328482	-0.000422014
Precision (Learners)_E	-0.330473	-2.17923e-05
Precision (Learners)_E	-0.330573	-1.5626e-06
Precision (Learners)_E	-0.330674	1.87284e-05
Precision (Learners)_E	-0.330678	1.94708e-05
Precision (Learners)_E	0.195481	-0.105755
Precision (Learners)_E	-0.330685	2.08138e-05
Precision (Learners)_E	-0.330685	2.08138e-05
Precision (Learners)_E	0.587262	-0.183895
Precision (Learners)_E	0.222185	-0.11075
Precision (Learners)_E	-0.0194641	-0.062334
Precision (Learners)_E	0.609067	0.591652
Precision (Learners)_E	0.67469	0.837543
Precision (Learners)_E	0.294363	0.43079
Precision (Learners)_E	0.516973	-0.169812
Precision (Learners)_E	0.912542	-0.249067
Precision (Learners)_E	0.393211	-0.145016
Precision (Learners)_E	0.652079	-0.051941
Precision (Learners)_E	1.24033	0.224504
Precision (Learners)_E	1.28852	-0.324395
Precision (Learners)_E	-0.0697099	-0.052267
Precision (Learners)_E	-0.197944	-0.0265746
Precision (Learners)_E	-0.0534492	-0.0555249
Precision (Learners)_E	0.798612	-0.22624
Precision (Learners)_E	0.171075	-0.10051
Precision (Learners)_E	1.3954	-0.34581
Precision (Learners)_E	0.819869	-0.230499
Precision (Learners)_E	1.29568	0.0273899
Precision (Learners)_E	0.260794	-0.118485
Precision (Learners)_E	-0.252853	-0.0155733
Precision (Learners)_E	0.250776	0.60931
Precision (Learners)_E	0.581693	-0.182779
Precision (Learners)_E	-0.0415726	-0.0579044
Precision (Learners)_E	-0.288581	-0.008415
Precision (Learners)_E	-0.324553	-0.00120772
Precision (Learners)_E	-0.330165	-8.33712e-05
Precision (Learners)_E	-0.330662	1.63256e-05
Precision (Learners)_E	-0.33067	1.78175e-05
Precision (Learners)_E	-0.330683	2.03774e-05
Precision (Learners)_E	-0.330684	2.05768e-05
Precision (Learners)_E	-0.330685	2.07781e-05
Precision (Learners)_E	-0.330685	2.08043e-05
Precision (Learners)_E	-0.330685	2.08137e-05
Precision (Learners)_E	-0.330685	2.08138e-05
Precision (Learners)_E	-0.330685	2.08138e-05
Precision (Learners)_E	-0.330685	2.08138e-05
Precision (Learners)_E	-0.330685	2.08138e-05
Precision (Learners)_E	-0.330685	2.08138e-05
Precision (Learners)_E	-0.330685	2.08138e-05
Precision (Learners)_E	0.488527	0.495363
Precision (Learners)_E	0.519934	-0.0920617
Precision (Learners)_E	1.23208	-0.313088
Precision (Learners)_E	0.676381	-0.20175
Precision (Learners)_E	0.409131	-0.148205
Precision (Learners)_E	-0.327892	-0.000705961
Precision (Learners)_E	-0.32904	-0.000407064
Precision (Learners)_E	-0.254059	-0.0199174
Precision (Learners)_E	-0.291169	-0.0102614
Precision (Learners)_E	-0.312029	-0.00483361
Precision (Learners)_E	-0.329579	-0.000266953
Precision (Learners)_E	-0.330676	1.84729e-05
Precision (Learners)_E	-0.330685	2.07921e-05
Precision (Learners)_E	-0.330685	2.08026e-05
Precision (Learners)_E	-0.330685	2.08103e-05
Precision (Learners)_E	-0.330685	2.08121e-05
Precision (Learners)_E	-0.330685	2.08136e-05
Precision (Learners)_E	-0.330685	2.08138e-05
Precision (Learners)_E	0.762282	0.663482
Precision (Learners)_E	2.20657	-0.0416865
Precision (Learners)_E	2.0946	0.300359
Precision (Learners)_E	-0.322725	-0.00205044
Precision (Learners)_E	-0.329323	-0.000333427
Precision (Learners)_E	-0.108059	0.308228
Precision (Learners)_E	0.103703	-0.113008
Precision (Learners)_E	-0.0749454	-0.0665234
Precision (Learners)_E	1.2125	-0.273386
Precision (Learners)_E	-0.318764	-0.00308111
Precision (Learners)_E	-0.329842	-0.000198582
Precision (Learners)_E	-0.330188	-0.000108359
Precision (Learners)_E	-0.33052	-2.20346e-05
Precision (Learners)_E	-0.330648	1.12829e-05
Precision (Learners)_E	-0.330682	2.00433e-05
Precision (Learners)_E	-0.330685	2.07516e-05
Precision (Learners)_E	-0.330685	2.08113e-05
Precision (Learners)_E	-0.330685	2.08138e-05
Precision (Learners)_E	-0.330685	2.08138e-05
Precision (Learners)_E	-0.330685	2.08138e-05
Precision (Learners)_E	-0.330685	2.08138e-05
Precision (Learners)_E	-0.330685	2.08138e-05
Precision (Learners)_E	-0.330685	2.08138e-05
Precision (Learners)_E	-0.330685	2.08138e-05
Precision (Learners)_E	-0.330685	2.08138e-05
Precision (Learners)_E	-0.330685	2.08138e-05
Precision (Learners)_E	-0.330685	2.08138e-05
Precision (Learners)_E	-0.330685	2.08138e-05
Precision (Learners)_E	-0.330685	2.08138e-05
Precision (Learners)_E	-0.330685	2.08138e-05
Precision (Learners)_E	-0.237436	0.129795
Precision (Learners)_E	1.8673	0.70774
Precision (Learners)_E	2.49272	0.480634
Precision (Learners)_E	2.42135	-0.716067
Precision (Learners)_E	2.12876	0.825477
Precision (Learners)_E	-0.330685	2.08138e-05
Precision (Learners)_E	-0.330685	2.08138e-05
Precision (Learners)_E	-0.330685	2.08138e-05
Precision (Learners)_E	-0.330685	2.08138e-05
Precision (Learners)_E	-0.330685	2.08138e-05
Precision (Learners)_E	-0.330685	2.08138e-05
Precision (Learners)_E	-0.330685	2.08138e-05
Precision (Learners)_E	0.539715	0.780861
Precision (Learners)_E	2.0546	-0.0742091
Precision (Learners)_E	0.532693	-0.242628
Precision (Learners)_E	0.0711563	-0.112915
Precision (Learners)_E	1.04877	-0.38767
Precision (Learners)_E	0.048814	-0.106636
Precision (Learners)_E	-0.170159	-0.0450944
Precision (Learners)_E	-0.318535	-0.0033937
Precision (Learners)_E	-0.326014	-0.00129183
Precision (Learners)_E	-0.245888	-0.0238111
Precision (Learners)_E	0.872287	0.540903
Precision (Learners)_E	0.352442	-0.191969
Precision (Learners)_E	0.772297	1.13935
Precision (Learners)_E	1.91032	-0.130569
Precision (Learners)_E	-0.255585	-0.0210857
Precision (Learners)_E	0.736517	0.578761
Precision (Learners)_E	1.24987	-0.444189
Precision (Learners)_E	0.559952	-0.250289
Precision (Learners)_E	-0.0610837	-0.0757495
Precision (Learners)_E	-0.277607	-0.0148964
Precision (Learners)_E	1.91743	-0.631804
Precision (Learners)_E	0.203751	-0.15018
Precision (Learners)_E	0.620683	-0.267357
Precision (Learners)_E	0.37567	-0.198497
Precision (Learners)_E	0.125582	-0.0307908
Precision (Learners)_E	2.24681	-0.724373
Precision (Learners)_E	0.759581	-0.306394
Precision (Learners)_E	0.156817	-0.13699
Precision (Learners)_E	-0.255111	-0.0212188
Precision (Learners)_E	1.53653	-0.524753
Precision (Learners)_E	-0.285812	-0.0125904
Precision (Learners)_E	0.280436	0.749906
Precision (Learners)_E	0.120636	-0.126821
Precision (Learners)_E	-0.272896	-0.0162204
Precision (Learners)_E	-0.320828	-0.00274951
Precision (Learners)_E	-0.32513	-0.00154025
Precision (Learners)_E	-0.33048	-3.68292e-05
Precision (Learners)_E	-0.330602	-2.43761e-06
Precision (Learners)_E	-0.330682	1.99946e-05
Precision (Learners)_E	-0.330683	2.03731e-05
Precision (Learners)_E	-0.0643998	-0.0748176
Precision (Learners)_E	-0.330685	2.08138e-05
Precision (Learners)_E	-0.330685	2.08138e-05
Precision (Learners)_E	0.913332	-0.101667
Precision (Learners)_E	2.22852	0.823249
Precision (Learners)_E	2.88718	-0.672008
Precision (Learners)_E	0.734047	0.246468
Precision (Learners)_E	1.47702	-0.425122
Precision (Learners)_E	2.05561	0.429755
Precision (Learners)_E	1.86154	-0.515556
Precision (Learners)_E	0.448213	-0.183164
Precision (Learners)_E	0.680698	0.639355
Precision (Learners)_E	1.9397	-0.439729
Precision (Learners)_E	0.472181	-0.1888
Precision (Learners)_E	1.12727	0.53791
Precision (Learners)_E	2.17461	0.982193
Precision (Learners)_E	2.75322	0.371848
Precision (Learners)_E	1.50642	0.152466
Precision (Learners)_E	0.312929	-0.151347
Precision (Learners)_E	-0.0830621	-0.0582161
Precision (Learners)_E	-0.311295	-0.00453926
Precision (Learners)_E	-0.318658	-0.00280767
Precision (Learners)_E	-0.264715	0.0908426
Precision (Learners)_E	-0.100393	-0.0541402
Precision (Learners)_E	-0.309541	-0.00495197
Precision (Learners)_E	-0.31757	-0.00306367
Precision (Learners)_E	-0.325836	-0.0011196
Precision (Learners)_E	0.195701	-0.123777
Precision (Learners)_E	-0.276226	-0.0127871
Precision (Learners)_E	-0.029516	0.393702
Precision (Learners)_E	0.0478488	-0.0890043
Precision (Learners)_E	1.6629	0.466519
Precision (Learners)_E	1.4709	-0.423684
Precision (Learners)_E	-0.144295	-0.0438151
Precision (Learners)_E	-0.239631	-0.0213935
Precision (Learners)_E	1.30363	-0.384344
Precision (Learners)_E	0.980168	-0.308271
Precision (Learners)_E	-0.16287	-0.0394465
Precision (Learners)_E	1.71863	0.674635
Precision (Learners)_E	1.88225	-0.520425
Precision (Learners)_E	-0.275581	-0.0129387
Precision (Learners)_E	-0.320732	-0.00231987
Precision (Learners)_E	-0.328402	-0.000515977
Precision (Learners)_E	0.605859	0.655684
Precision (Learners)_E	0.255182	-0.137766
Precision (Learners)_E	0.443293	0.478757
Precision (Learners)_E	-0.205892	-0.0293285
Precision (Learners)_E	-0.256299	-0.0174734
Precision (Learners)_E	-0.330502	-2.21624e-05
Precision (Learners)_E	-0.330685	2.08138e-05
Precision (Learners)_E	-0.330685	2.08138e-05
Precision (Learners)_E	-0.251035	-0.0202013
Precision (Learners)_E	-0.288925	-0.0105815
Precision (Learners)_E	-0.310596	-0.00507935
Precision (Learners)_E	-0.329407	-0.000303599
Precision (Learners)_E	-0.330673	1.78412e-05
Precision (Learners)_E	-0.281949	-0.0123527
Precision (Learners)_E	-0.305133	-0.00646651
Precision (Learners)_E	-0.322341	-0.00209751
Precision (Learners)_E	-0.326495	-0.00104301
Precision (Learners)_E	-0.330238	-9.26058e-05
Precision (Learners)_E	-0.276976	0.0745372
Precision (Learners)_E	1.62074	0.661386
Precision (Learners)_E	1.11869	-0.367957
Precision (Learners)_E	1.01328	0.104129
Precision (Learners)_E	-0.326186	-0.00112141
Precision (Learners)_E	-0.329881	-0.000183335
Precision (Learners)_E	-0.330399	-5.18458e-05
Precision (Learners)_E	0.199992	-0.134711
Precision (Learners)_E	-0.0141006	-0.0803557
Precision (Learners)_E	0.59452	0.613388
Precision (Learners)_E	-0.320658	-0.00252494
Precision (Learners)_E	-0.329927	-0.000171545
Precision (Learners)_E	-0.330233	-9.39306e-05
Precision (Learners)_E	-0.0205929	0.40066
Precision (Learners)_E	0.117042	-0.113651
Precision (Learners)_E	-0.292191	-0.00975229
Precision (Learners)_E	-0.327375	-0.000819443
Precision (Learners)_E	-0.330542	-1.54933e-05
Precision (Learners)_E	-0.330682	2.01517e-05
Precision (Learners)_E	-0.330683	2.04193e-05
Precision (Learners)_E	-0.330685	2.07799e-05
Precision (Learners)_E	-0.330685	2.07982e-05
Precision (Learners)_E	-0.330685	2.08124e-05
Precision (Learners)_E	-0.330685	2.08136e-05
Precision (Learners)_E	-0.330685	2.08138e-05
Precision (Learners)_E	-0.330685	2.08138e-05
Precision (Learners)_E	-0.330685	2.08138e-05
Precision (Learners)_E	-0.330685	2.08138e-05
Precision (Learners)_E	-0.330685	2.08138e-05
Precision (Learners)_E	-0.330685	2.08138e-05
Precision (Learners)_E	-0.330685	2.08138e-05
Precision (Learners)_E	-0.330685	2.08138e-05
Precision (Learners)_E	1.95145	1.07177
Precision (Learners)_E	1.52786	0.36455
Precision (Learners)_E	1.53636	-0.473997
Precision (Learners)_E	1.43017	-0.00130027
Precision (Learners)_E	-0.288209	-0.0108965
Precision (Learners)_E	0.0184728	0.371416
Precision (Learners)_E	1.36969	0.201694
Precision (Learners)_E	1.37069	0.25287
Precision (Learners)_E	1.43544	0.0190128
Precision (Learners)_E	0.910403	0.613619
Precision (Learners)_E	-0.166225	-0.04225
Precision (Learners)_E	1.24696	0.522715
Precision (Learners)_E	1.634	-0.125487
Precision (Learners)_E	0.949983	-0.329146
Precision (Learners)_E	0.306861	-0.163846
Precision (Learners)_E	1.0061	-0.34357
Precision (Learners)_E	0.854448	-0.304591
Precision (Learners)_E	1.49175	0.751317
Precision (Learners)_E	-0.0158026	-0.0809127
Precision (Learners)_E	-0.199013	-0.0338224
Precision (Learners)_E	-0.190184	-0.0360918
Precision (Learners)_E	0.801541	0.763088
Precision (Learners)_E	0.520156	-0.218669
Precision (Learners)_E	0.396146	0.595625
Precision (Learners)_E	0.79428	-0.289127
Precision (Learners)_E	-0.046759	0.311292
Precision (Learners)_E	-0.0221246	-0.0792878
Precision (Learners)_E	-0.00223089	-0.084401
Precision (Learners)_E	-0.136023	-0.0500127
Precision (Learners)_E	-0.265227	-0.0168036
Precision (Learners)_E	-0.315817	-0.00380061
Precision (Learners)_E	-0.025682	-0.0783734
Precision (Learners)_E	0.125804	-0.11731
Precision (Learners)_E	-0.311747	-0.00484679
Precision (Learners)_E	-0.330356	-6.36061e-05
Precision (Learners)_E	-0.33049	-2.92298e-05
Precision (Learners)_E	0.184261	-0.132335
Precision (Learners)_E	-0.0957371	-0.0603673
Precision (Learners)_E	-0.310233	-0.0052359
Precision (Learners)_E	-0.326949	-0.000939327
Precision (Learners)_E	-0.330666	1.58992e-05
Precision (Learners)_E	-0.330684	2.06499e-05
Precision (Learners)_E	-0.330684	2.07168e-05
Precision (Learners)_E	-0.330685	2.08132e-05
Precision (Learners)_E	-0.330685	2.08137e-05
Precision (Learners)_E	-0.330685	2.08138e-05
Precision (Learners)_E	-0.330685	2.08138e-05
Precision (Learners)_E	-0.330685	2.08138e-05
Precision (Learners)_E	1.05654	0.331982
Precision (Learners)_E	-0.234226	-0.0247719
Precision (Learners)_E	-0.275956	-0.014046
Precision (Learners)_E	-0.108834	-0.057001
Precision (Learners)_E	-0.330685	2.08138e-05
Precision (Learners)_E	-0.330685	2.08138e-05
Precision (Learners)_E	-0.330685	2.08138e-05
Precision (Learners)_E	-0.330685	2.08138e-05
Precision (Learners)_E	-0.330685	2.08138e-05
Precision (Learners)_E	-0.330685	2.08138e-05
Precision (Learners)_E	0.594613	0.630056
Precision (Learners)_E	0.684614	0.856992
Precision (Learners)_E	1.70275	-0.60987
Precision (Learners)_E	0.383422	0.0829254
Precision (Learners)_E	1.04843	-0.0870471
Precision (Learners)_E	0.511367	0.612514
Precision (Learners)_E	0.223164	-0.166096
Precision (Learners)_E	-0.110052	-0.0661539
Precision (Learners)_E	-0.316737	-0.00416257
Precision (Learners)_E	-0.325669	-0.00148369
Precision (Learners)_E	-0.228678	-0.0305742
Precision (Learners)_E	1.9695	-0.0564814
Precision (Learners)_E	0.526859	-0.257184
Precision (Learners)_E	-0.298174	-0.00973012
Precision (Learners)_E	-0.313084	-0.00525835
Precision (Learners)_E	-0.330305	-9.32212e-05
Precision (Learners)_E	-0.166703	-0.0491626
Precision (Learners)_E	-0.323057	-0.00226696
Precision (Learners)_E	-0.0401092	0.381448
Precision (Learners)_E	0.364956	-0.208624
Precision (Learners)_E	-0.208405	-0.0366548
Precision (Learners)_E	-0.324054	-0.001968
Precision (Learners)_E	-0.330325	-8.69952e-05
Precision (Learners)_E	-0.330676	1.82307e-05
Precision (Learners)_E	-0.330685	2.07916e-05
Precision (Learners)_E	-0.330685	2.08018e-05
Precision (Learners)_E	-0.0048052	-0.0977208
Precision (Learners)_E	1.05541	1.0847
Precision (Learners)_E	-0.116878	-0.0641066
Precision (Learners)_E	0.379772	0.871415
Precision (Learners)_E	0.140003	-0.141153
Precision (Learners)_E	-0.321963	-0.00259513
Precision (Learners)_E	-0.325963	-0.00139546
Precision (Learners)_E	0.809293	-0.341895
Precision (Learners)_E	-0.204209	-0.0379132
Precision (Learners)_E	0.678973	-0.302807
Precision (Learners)_E	0.215945	-0.163931
Precision (Learners)_E	1.0463	-0.412982
Precision (Learners)_E	0.190513	-0.156303
Precision (Learners)_E	-0.316146	-0.00433984
Precision (Learners)_E	-0.323206	-0.00222237
Precision (Learners)_E	-0.330681	1.98211e-05
Precision (Learners)_E	-0.330685	2.08138e-05
Precision (Learners)_E	-0.330685	2.08138e-05
Precision (Learners)_E	-0.330685	2.08138e-05
Precision (Learners)_E	-0.330685	2.08138e-05
Precision (Learners)_E	-0.330685	2.08138e-05
Precision (Learners)_E	-0.330685	2.08138e-05
Precision (Learners)_E	-0.330685	2.08138e-05
Precision (Learners)_E	-0.330685	2.08138e-05
Precision (Learners)_E	-0.330685	2.08138e-05
Precision (Learners)_E	-0.330685	2.08138e-05
Precision (Learners)_E	-0.330685	2.08138e-05
Precision (Learners)_E	-0.330685	2.08138e-05
Precision (Learners)_E	-0.330685	2.08138e-05
Precision (Learners)_E	-0.330685	2.08138e-05
Precision (Learners)_E	-0.330685	2.08138e-05
Precision (Learners)_E	-0.330685	2.08138e-05
Precision (Learners)_E	-0.330685	2.08138e-05
Precision (Learners)_E	-0.330685	2.08138e-05
Precision (Learners)_E	0.79124	-0.13233
Precision (Learners)_E	-0.127065	-0.0329063
Precision (Learners)_E	-0.183784	-0.0237343
Precision (Learners)_E	-0.311595	-0.00306612
Precision (Learners)_E	-0.3302	-5.7619e-05
Precision (Learners)_E	0.183836	0.37266
Precision (Learners)_E	0.406325	-0.11916
Precision (Learners)_E	0.0426199	-0.0603459
Precision (Learners)_E	-0.18267	-0.0239146
Precision (Learners)_E	0.947309	0.218581
Precision (Learners)_E	2.66063	0.274607
Precision (Learners)_E	2.75908	-0.181413
Precision (Learners)_E	-0.0638321	-0.0431317
Precision (Learners)_E	-0.138165	-0.0311113
Precision (Learners)_E	1.07569	1.02109
Precision (Learners)_E	1.64527	-0.319509
Precision (Learners)_E	0.0999003	-0.0696087
Precision (Learners)_E	-0.181673	-0.0240757
Precision (Learners)_E	-0.325146	-0.000874902
Precision (Learners)_E	-0.330021	-8.64593e-05
Precision (Learners)_E	-0.330206	-5.65639e-05
Precision (Learners)_E	-0.178783	-0.0245431
Precision (Learners)_E	-0.283537	-0.00760335
Precision (Learners)_E	-0.313456	-0.00276522
Precision (Learners)_E	-0.318255	-0.00198915
Precision (Learners)_E	-0.328783	-0.000286695
Precision (Learners)_E	-0.329551	-0.000162564
Precision (Learners)_E	-0.330516	-6.47357e-06
Precision (Learners)_E	-0.330566	1.61427e-06
Precision (Learners)_E	0.565985	-0.144979
Precision (Learners)_E	-0.330685	2.08138e-05
Precision (Learners)_E	-0.330685	2.08138e-05
Precision (Learners)_E	0.178272	-0.126051
Precision (Learners)_E	-0.0595041	-0.0671525
Precision (Learners)_E	-0.197829	-0.0328885
Precision (Learners)_E	0.381338	0.0173093
Precision (Learners)_E	1.40932	0.488312
Precision (Learners)_E	-0.246807	-0.0207563
Precision (Learners)_E	-0.285993	-0.0110496
Precision (Learners)_E	-0.315678	-0.00369653
Precision (Learners)_E	-0.323017	-0.00187844
Precision (Learners)_E	0.361886	-0.114259
Precision (Learners)_E	-0.0916472	-0.0591904
Precision (Learners)_E	-0.21839	-0.0277954
Precision (Learners)_E	2.96552	-0.0820732
Precision (Learners)_E	1.60007	-0.277959
Precision (Learners)_E	-0.179278	-0.0374836
Precision (Learners)_E	-0.302435	-0.00697691
Precision (Learners)_E	-0.320368	-0.00253472
Precision (Learners)_E	0.929106	-0.312038
Precision (Learners)_E	0.430624	-0.18856
Precision (Learners)_E	-0.297992	-0.0080774
Precision (Learners)_E	-0.103806	-0.0561786
Precision (Learners)_E	-0.312399	-0.00450862
Precision (Learners)_E	0.227683	0.548956
Precision (Learners)_E	0.284599	-0.152389
Precision (Learners)_E	0.476553	0.35021
Precision (Learners)_E	-0.200647	-0.0321903
Precision (Learners)_E	-0.318798	-0.00292363
Precision (Learners)_E	-0.33013	-0.000116682
Precision (Learners)_E	-0.330674	1.80388e-05
[truncated: 110,273 more rows]

## Sheet: Ext Figure 3
Ext Figure 3a														Ext Figure 3b														Ext Figure 3c
SD of peak force														SD of peak force														Peak force distribution
		Adaptive														Adaptive												Source data available at https://doi.org/10.12751/g-node.sbrmy3
	Id	d1	d2	d3	d4	d5	d6	d7	d8	d9	d10	d11			Id	d1	d2	d3	d4	d5	d6	d7	d8	d9	d10	d11
	3716	7.22996	6.15976	8.23554	7.76506	6.46669	6.04283	7.88771	7.22585	5.83734	7.33385	5.06032			3716	5.53779	5.46578	6.92967	5.46121	6.52676	7.10086	5.81448	5.55013	6.2463	5.65116
	3717	0.767552	8.37998	7.12104	9.53739	5.21531	4.05914	3.56009	3.62962	4.25257	3.73653	4.1615			3717	4.49639	4.04241	3.36861	5.0278	4.07637	3.66018	4.85281	4.92678	5.19699	5.40052
	3718	3.2368	7.13604	8.90959	6.78464	5.70422	4.22682	4.21916	4.0003	6.97924	3.37916	5.11479			3718	3.17385	3.67229	3.65023	3.18756	3.15122	4.93288	4.34135	4.16121	4.43082	4.73739
	3719	5.54621	4.91429	3.83471	6.03224	6.68985	4.41811	5.35633	4.62327	3.78433	3.47409	3.26033			3719	3.60059	3.85407	4.23424	4.74558	4.16278	4.64011	4.74656	3.49513	3.56071	4.44699
	3720	9.01357	5.48998	5.67495	6.08981	6.19486	6.62782	5.74038	8.0018	5.7759	8.13768	6.53561			3720	6.75484	6.07989	5.22145	4.64349	5.66147	4.57697	5.41977	4.98264	5.00162	5.75198
	3721	2.16425	7.59767	8.13044	6.091	10.1292	7.4287	6.25855	7.17052	6.4877	4.7061				3721	6.03535	7.18892	6.66098	4.61573	5.12523	5.30053	5.17723	5.31511	4.56901	4.80752
	3722	4.92402	2.87753	5.40241	2.62129	4.40359	3.68861	6.40099	5.38604	5.54474	6.06903	6.22805			3722	4.9368	3.23595	5.97326	5.92538	8.41622	4.9368	3.23595	5.97326	5.92538	8.41622
	3723	3.50137	6.00201	6.3872	5.90641	3.55001	4.16211	5.2615	5.78575	6.28439	6.00317	8.39579			3723	6.39235	7.50283	9.14447	8.00499	5.09043	8.93022	9.51917	7.82831	7.72125	7.60862
	3724	6.3271	13.4134	11.8311	8.8191	6.22821	6.96039	4.63625	4.54917	4.43619	5.52233	4.97574			3724	8.25651	4.954	4.76003	6.76977	6.69721	6.63517	5.54032	5.59507	5.14817	6.85687
		Precision (Learners)														Precision (Learners)
		d1	d2	d3	d4	d5	d6	d7	d8	d9	d10	d11				d1	d2	d3	d4	d5	d6	d7	d8	d9	d10	d11
	3582	6.45331	5.7778	4.71553	4.13955	3.2845	4.37463	5.52424	5.44923	5.24537	3.72383	3.60606			3582	3.26626	3.53638	4.82306	6.03686	5.53273	7.6359	5.24992	4.65925	5.5826	2.82605	4.29599
	3583	4.94448	3.97808	3.86473	2.81891	2.4168	3.1574	4.09543	3.05932	4.01918	5.12054	3.28722			3583	5.46325	5.04609	5.82931	8.29721	6.29996	8.37124	6.64661	5.31914	5.97524	5.40001	5.71173
	3585	4.27042	3.94581	3.7738	3.83571	3.96443	6.36008	4.22716	4.64914	4.27689	4.45738	4.74528			3585	2.167	5.16643	5.65381	5.26997	3.70403	4.64554	4.57648	4.77683	2.8283	3.24613	4.80708
	3689	4.81429	4.04746	5.9232	4.86073	5.02635	4.1797	4.55004	4.6058	5.66109	6.89227	5.63456			3689	3.36476	6.36225	4.91777	5.6109	4.8124	4.8523	6.27217	6.53271	7.05384	8.08326	5.29376
	3690	2.20658	6.23316	4.92522	5.8411	6.94744	6.63415	5.42352	5.85162	5.14097	5.72122	3.59991			3690	2.94644	3.47266	5.47504	4.93578	4.63346	7.64818	4.91682	2.48246	5.56991	4.65364	3.92432
	3725	1.90532	6.03507	5.50537	5.49077	3.482	3.7766	5.38491	6.28	4.97668	5.65281	4.94137			3725	10.9333	5.21967	5.58373	4.78561	4.9753	5.82661	5.30465	3.62753	4.70815	3.58226	3.96795
	3726	2.12144	4.43681	6.34304	8.13025	8.89578	7.07176	9.41573	7.22859	4.9867	5.9863	5.68415			3726	4.31406	5.48176	7.84706	5.82252	6.15484	6.36084	6.17495	6.72285	6.50594	7.94603	6.46094
	3728	5.11328	4.6133	5.37359	3.41616	4.08131	3.7789	4.08995	3.98718	3.24435	3.31849	3.40239			3728	5.72095	1.85283	4.31651	5.16882	3.85913	3.68966	3.2937	4.41211	3.95806	5.13327	4.48111
		Static														Static
		d1	d2	d3	d4	d5	d6	d7	d8	d9	d10	d11				d1	d2	d3	d4	d5	d6	d7	d8	d9	d10	d11
	3527	3.70274	7.03932	3.92993	3.66534	4.31436	3.1014	3.1228	4.19253	6.77866	4.86839	5.8469			3531	8.08056	6.21929	5.49235	4.35425	4.80917	4.65089	5.07148	4.45908	3.69731	5.10264	4.92183
	3528	10.9154	5.3482	6.10643	7.6207	4.80042	6.36792	7.47471	7.89749	7.88098	5.44639	7.02032			3532	3.52874	4.22087	4.57602	4.29369	3.02998	4.8713	4.80934	4.7522	4.6172	5.18839	5.43945
	3529	4.90263	3.69488	4.18209	4.23647	4.13588	3.24358	3.71861	4.30473	4.53548	6.22815	4.70097			3534	3.74939	4.32188	4.33153	3.64131	4.08128	5.82538	5.70912	5.19197	5.66811	5.27996	4.93762
	3530	13.2528	5.81626	5.80667	3.89108	3.59699	4.15083	4.82326	4.20708	6.33868	5.99712	12.9999			3538	2.358	1.17675	6.95547	5.81888	6.22444	6.86307	5.29223	4.79142	4.72837	4.75476	5.32034
	3531	7.76565	6.36059	3.23322	5.61874	3.03353	2.50939	3.58502	3.68442	4.32964	6.63103	7.88979			3540	4.24374	2.46894	7.01814	5.48833	5.27543	3.5821	6.84239	4.65735	4.985	7.15945	4.86606
	3532	12.0087	6.35268	6.98247	5.65345	6.42396	5.74359	6.17101	6.64738	6.0731	5.57872	5.37395
	3534	4.38834	7.28822	5.1607	5.28092	4.29996	3.89867	3.80401	3.9102	3.74422	4.23234	5.63864
	3535	6.27558	6.0222	4.60977	4.58988	4.42162	4.7284	4.19011	4.6588	4.59999	5.09872	5.32666
	3537	4.73012	5.67189	2.89312	5.70024	3.6716	4.62187	3.56009	7.92951	3.5042	3.2557	3.53639
	3538	7.70265	5.1388	6.16709	7.5127	6.53128	5.9135	4.21698	6.61873	6.62685	4.99137	5.67803
	3539	4.41017	4.34598	4.68633	4.28873	4.44382	4.29124	5.15623	4.54788	5.82087	11.199	5.32874
	3540	9.44612	6.00354	4.66693	5.77082	4.32191	3.96751	3.30781	4.74071	4.37712	5.52403	4.7024

## Sheet: Ext Figure 4
Ext Figure 4a													Ext Figure 4b	Time	principal component 1	principal component 2				PC1	PC2			PC1	P2
SD of peak force													PCA	Precision (Learners)	-0.330685	2.08138e-05			Precision (Learners) P2	-0.106656	-0.00372	3.47282		Precision (Learners)	-0.106656
		Adaptive												Precision (Learners)	-0.330685	2.08138e-05			Adaptive P2	0.0487481	0.00122381	3.40163		Adaptive	0.0487481
	ID	d1	d2	d3	d4	d5	d6	d7	d8	d9	d10			Precision (Learners)	-0.330685	2.08138e-05								Precision (Non learners)
	2285	5.606	6.202	5.07	5.194	4.059	4.374	5.306	7.146	7.063	8.546			Precision (Learners)	-0.330685	2.08138e-05
	2287	3.328	3.689	3.273	2.69	2.789	3.537	4.492	2.913	3.033	2.497			Precision (Learners)	-0.330685	2.08138e-05
	2290	3.517	3.319	2.051	3.625	3.824	3.824	3.474	5.722	3.082				Precision (Learners)	-0.330685	2.08138e-05								PC2	P2
	2295	4.226	3.925	5.906	4.774	5.691	5.394	4.069	2.742	6.688	5.773			Precision (Learners)	-0.330685	2.08138e-05								Precision (Learners)	-0.00372
	2300	4.753	3.973	5.669	7.051	5.41	6.739	6.635						Precision (Learners)	-0.330685	2.08138e-05								Adaptive	0.00122381
														Precision (Learners)	0.109971	0.319004								Precision (Non learners)
		Precision (Learners)												Precision (Learners)	0.684224	0.699467
		d1	d2	d3	d4	d5	d6	d7	d8	d9	d10			Precision (Learners)	-0.321909	-0.00373255								SEM
	2292	3.92259	4.07505	3.16589	3.9569	7.60635	7.87694	5.80032	6.44798	4.95418	6.03514			Precision (Learners)	-0.330685	2.07937e-05								PC1
	2293	3.50528	5.34362	3.68053	10.0399	10.4159	9.9268	10.1347	8.98465	8.6155				Precision (Learners)	-0.328744	-0.000809412								Precision (Learners)	0.00717935
	2299	5.16287	3.48032	3.41824	5.86562	8.00769	8.72971	5.89305	4.34429	12.4142	8.72971			Precision (Learners)	-0.32989	-0.000318916								Adaptive	0.0106741
	2478	1.05008	3.10452	5.71482	4.45113	5.01954	6.8575	6.76099	2.78411	4.28296	7.62325			Precision (Learners)	-0.330561	-3.20558e-05								Precision (Non learners)
	2479	3.21998	0.384762	5.00605	6.55704	7.22009	6.15731	4.6761	3.72553	3.96437	5.90201			Precision (Learners)	-0.330634	-7.63238e-07
														Precision (Learners)	-0.330674	1.62834e-05
		Precision (non learners)												Precision (Learners)	-0.330681	1.93362e-05								PC2
		d1	d2	d3	d4	d5	d6	d7	d8	d9	d10			Precision (Learners)	-0.330685	2.08138e-05								Precision (Learners)	0.00197176
	2291													Precision (Learners)	-0.330685	2.08138e-05								Adaptive	0.00322848
	2294	1.66558	6.05789	5.45314	6.32737	6.94376	5.71323	8.25046	6.00192	8.34805				Precision (Learners)	-0.330685	2.08138e-05								Precision (Non learners)
	2296	4.60408	4.55553	10.0823	4.37612	4.29751	4.67084	3.46366	4.76851					Precision (Learners)	-0.330685	2.08138e-05
	2477	0.867567	1.83763	4.24738	3.78528	2.74046	1.35969	6.26674	2.68503	0.911274	3.16892			Precision (Learners)	-0.330685	2.08138e-05
	2499	8.94543	7.02144	3.84398	5.20157	6.27029	1.03292	5.40753	4.74517	4.1128	5.23612			Precision (Learners)	-0.330685	2.08138e-05
														Precision (Learners)	-0.330685	2.08138e-05
														Precision (Learners)	-0.330685	2.08138e-05
														Precision (Learners)	-0.330685	2.08138e-05
														Precision (Learners)	-0.330685	2.08138e-05
														Precision (Learners)	-0.330685	2.08138e-05
														Precision (Learners)	-0.330685	2.08138e-05
														Precision (Learners)	-0.330685	2.08034e-05
														Precision (Learners)	-0.189358	0.196705
														Precision (Learners)	-0.330675	6.59637e-06
														Precision (Learners)	-0.330685	2.08138e-05
														Precision (Learners)	-0.330685	2.08138e-05
														Precision (Learners)	-0.221706	0.13839
														Precision (Learners)	-0.108789	0.00745734
														Precision (Learners)	-0.330544	-0.000175213
														Precision (Learners)	-0.330685	2.08138e-05
														Precision (Learners)	-0.330685	2.08138e-05
														Precision (Learners)	-0.330685	2.08138e-05
														Precision (Learners)	-0.330685	2.08138e-05
														Precision (Learners)	-0.330685	2.08138e-05
														Precision (Learners)	-0.330685	2.08138e-05
														Precision (Learners)	-0.330685	2.08138e-05
														Precision (Learners)	-0.330685	2.08138e-05
														Precision (Learners)	-0.330685	2.08138e-05
														Precision (Learners)	-0.165116	0.221787
														Precision (Learners)	-0.330685	2.08138e-05
														Precision (Learners)	-0.330685	2.08138e-05
														Precision (Learners)	-0.330685	2.08138e-05
														Precision (Learners)	-0.217622	-0.0171414
														Precision (Learners)	-0.330685	2.08138e-05
														Precision (Learners)	-0.330685	2.08138e-05
														Precision (Learners)	-0.330685	2.08138e-05
														Precision (Learners)	-0.330685	2.08138e-05
														Precision (Learners)	-0.330685	2.08138e-05
														Precision (Learners)	-0.0784003	0.114701
														Precision (Learners)	-0.213563	-0.163252
														Precision (Learners)	-0.223009	-0.132427
														Precision (Learners)	-0.297302	-0.00895573
														Precision (Learners)	-0.242342	0.0950238
														Precision (Learners)	0.425757	-0.203383
														Precision (Learners)	-0.330638	8.07957e-06
														Precision (Learners)	-0.319321	-0.00303491
														Precision (Learners)	-0.324115	-0.0017457
														Precision (Learners)	-0.326887	-0.0010004
														Precision (Learners)	-0.32909	-0.000408017
														Precision (Learners)	-0.330685	2.08138e-05
														Precision (Learners)	-0.304009	-0.00715207
														Precision (Learners)	2.19192	-0.384129
														Precision (Learners)	-0.32341	-0.00193523
														Precision (Learners)	1.22614	0.667887
														Precision (Learners)	1.26253	-0.428388
														Precision (Learners)	0.958947	-0.207871
														Precision (Learners)	0.486139	-0.219619
														Precision (Learners)	-0.0176225	-0.0841601
														Precision (Learners)	-0.172876	-0.0424133
														Precision (Learners)	-0.330685	2.08138e-05
														Precision (Learners)	-0.330685	2.08138e-05
														Precision (Learners)	-0.330685	2.08138e-05
														Precision (Learners)	-0.330685	2.08138e-05
														Precision (Learners)	-0.311034	-0.00526327
														Precision (Learners)	-0.329917	-0.000185634
														Precision (Learners)	-0.330582	-6.86217e-06
														Precision (Learners)	-0.330653	1.23794e-05
														Precision (Learners)	-0.330668	1.636e-05
														Precision (Learners)	-0.330675	1.82405e-05
														Precision (Learners)	-0.33068	1.94543e-05
														Precision (Learners)	-0.330685	2.07894e-05
														Precision (Learners)	-0.330685	2.08115e-05
														Precision (Learners)	-0.330685	2.08129e-05
														Precision (Learners)	-0.330685	2.08136e-05
														Precision (Learners)	-0.330685	2.08138e-05
														Precision (Learners)	-0.330685	2.08138e-05
														Precision (Learners)	-0.330685	2.08138e-05
														Precision (Learners)	-0.330685	2.08138e-05
														Precision (Learners)	-0.330685	2.08138e-05
														Precision (Learners)	-0.330685	2.08138e-05
														Precision (Learners)	-0.330685	2.08138e-05
														Precision (Learners)	-0.0661719	-0.0903031
														Precision (Learners)	-0.330666	1.43514e-05
														Precision (Learners)	1.25337	0.964471
														Precision (Learners)	1.46431	-0.61292
														Precision (Learners)	0.0845396	-0.141767
														Precision (Learners)	-0.125044	-0.0701998
														Precision (Learners)	-0.27056	-0.0205101
														Precision (Learners)	-0.305705	-0.00850904
														Precision (Learners)	-0.330685	2.08138e-05
														Precision (Learners)	-0.330685	2.08138e-05
														Precision (Learners)	-0.330685	2.08138e-05
														Precision (Learners)	-0.330685	2.08138e-05
														Precision (Learners)	-0.324172	-0.0022031
														Precision (Learners)	-0.330583	-1.38892e-05
														Precision (Learners)	-0.330677	1.81676e-05
														Precision (Learners)	-0.330683	2.02364e-05
														Precision (Learners)	-0.330684	2.05597e-05
														Precision (Learners)	-0.330684	2.0688e-05
														Precision (Learners)	-0.330685	2.07583e-05
														Precision (Learners)	-0.330685	2.08135e-05
														Precision (Learners)	-0.330677	2.02378e-05
														Precision (Learners)	-0.330678	2.03321e-05
														Precision (Learners)	-0.33068	2.04763e-05
														Precision (Learners)	-0.330684	2.07912e-05
														Precision (Learners)	-0.330685	2.08117e-05
														Precision (Learners)	-0.330685	2.0812e-05
														Precision (Learners)	-0.330685	2.08123e-05
														Precision (Learners)	-0.330685	2.08126e-05
														Precision (Learners)	-0.330685	2.08138e-05
														Precision (Learners)	-0.330685	2.08138e-05
														Precision (Learners)	-0.275626	-0.00417228
														Precision (Learners)	-0.323831	-0.000501158
														Precision (Learners)	-0.330681	2.05296e-05
														Precision (Learners)	-0.330682	2.0571e-05
														Precision (Learners)	-0.330682	2.06372e-05
														Precision (Learners)	-0.330683	2.06622e-05
														Precision (Learners)	-0.330683	2.06975e-05
														Precision (Learners)	-0.330684	2.07182e-05
														Precision (Learners)	-0.330685	2.08138e-05
														Precision (Learners)	-0.330685	2.08138e-05
														Precision (Learners)	-0.330685	2.08138e-05
														Precision (Learners)	-0.330685	2.08138e-05
														Precision (Learners)	-0.330685	2.08138e-05
														Precision (Learners)	-0.330685	2.08138e-05
														Precision (Learners)	-0.330685	2.08138e-05
														Precision (Learners)	-0.330685	2.08138e-05
														Precision (Learners)	-0.330685	2.08138e-05
														Precision (Learners)	-0.330685	2.08138e-05
														Precision (Learners)	-0.330685	2.08138e-05
														Precision (Learners)	-0.330685	2.08138e-05
														Precision (Learners)	-0.328211	-0.000830999
														Precision (Learners)	-0.329665	-0.000330293
														Precision (Learners)	-0.330478	-5.04153e-05
														Precision (Learners)	-0.330581	-1.49852e-05
														Precision (Learners)	-0.329284	-0.000461472
														Precision (Learners)	-0.329996	-0.000216517
														Precision (Learners)	-0.330346	-9.59942e-05
														Precision (Learners)	-0.330574	-1.71882e-05
														Precision (Learners)	-0.330685	2.08138e-05
														Precision (Learners)	-0.31834	-0.00423079
														Precision (Learners)	-0.330685	2.08138e-05
														Precision (Learners)	-0.330685	2.08138e-05
														Precision (Learners)	-0.330685	2.08138e-05
														Precision (Learners)	-0.330685	2.08138e-05
														Precision (Learners)	-0.330685	2.08138e-05
														Precision (Learners)	-0.330685	2.08138e-05
														Precision (Learners)	-0.330685	2.08138e-05
														Precision (Learners)	-0.330685	2.08138e-05
														Precision (Learners)	-0.330685	2.08138e-05
														Precision (Learners)	-0.330685	2.08138e-05
														Precision (Learners)	-0.330685	2.08138e-05
														Precision (Learners)	-0.330685	2.08138e-05
														Precision (Learners)	-0.330685	2.08138e-05
														Precision (Learners)	-0.330685	2.08138e-05
														Precision (Learners)	-0.330685	2.08138e-05
														Precision (Learners)	-0.330685	2.08138e-05
														Precision (Learners)	-0.330685	2.08138e-05
														Precision (Learners)	-0.330685	2.08138e-05
														Precision (Learners)	-0.330685	2.08138e-05
														Precision (Learners)	-0.330685	2.08138e-05
														Precision (Learners)	-0.330685	2.08005e-05
														Precision (Learners)	-0.330685	2.08059e-05
														Precision (Learners)	-0.330685	2.08107e-05
														Precision (Learners)	-0.330685	2.08138e-05
														Precision (Learners)	-0.330685	2.08138e-05
														Precision (Learners)	-0.330685	2.08138e-05
														Precision (Learners)	-0.330685	2.08138e-05
														Precision (Learners)	-0.330685	2.08138e-05
														Precision (Learners)	0.174458	-0.102487
														Precision (Learners)	-0.330111	-9.56891e-05
														Precision (Learners)	-0.320675	-0.00201048
														Precision (Learners)	-0.330647	1.31487e-05
														Precision (Learners)	-0.330685	2.08138e-05
														Precision (Learners)	-0.330685	2.08138e-05
														Precision (Learners)	-0.330685	2.08138e-05
														Precision (Learners)	-0.330685	2.08138e-05
														Precision (Learners)	-0.330685	2.08138e-05
														Precision (Learners)	-0.330685	2.08138e-05
														Precision (Learners)	-0.330685	2.08138e-05
														Precision (Learners)	-0.330685	2.08138e-05
														Precision (Learners)	-0.330685	2.08138e-05
														Precision (Learners)	-0.330685	2.08138e-05
														Precision (Learners)	-0.330685	2.08138e-05
														Precision (Learners)	-0.330685	2.08138e-05
														Precision (Learners)	-0.330685	2.08138e-05
														Precision (Learners)	-0.330685	2.08138e-05
														Precision (Learners)	-0.330685	2.08138e-05
														Precision (Learners)	-0.330685	2.08138e-05
														Precision (Learners)	-0.330685	2.08138e-05
														Precision (Learners)	-0.330685	2.08138e-05
														Precision (Learners)	-0.330271	-0.000109692
														Precision (Learners)	-0.3305	-3.73573e-05
														Precision (Learners)	-0.330642	7.2254e-06
														Precision (Learners)	-0.330685	2.08137e-05
														Precision (Learners)	-0.330685	2.08138e-05
														Precision (Learners)	-0.330685	2.08138e-05
														Precision (Learners)	-0.330685	2.08138e-05
														Precision (Learners)	-0.330685	2.08138e-05
														Precision (Learners)	-0.330685	2.08138e-05
														Precision (Learners)	-0.330685	2.08138e-05
														Precision (Learners)	-0.330685	2.08138e-05
														Precision (Learners)	-0.109212	-0.0697663
														Precision (Learners)	-0.330685	2.08138e-05
														Precision (Learners)	-0.330685	2.08138e-05
														Precision (Learners)	-0.330685	2.08138e-05
														Precision (Learners)	0.158385	0.330634
														Precision (Learners)	0.0312409	-0.114024
														Precision (Learners)	-0.169267	-0.0508428
														Precision (Learners)	-0.330685	2.08138e-05
														Precision (Learners)	-0.330685	2.08138e-05
														Precision (Learners)	-0.330685	2.08138e-05
														Precision (Learners)	-0.330685	2.08138e-05
														Precision (Learners)	-0.00369374	-0.103016
														Precision (Learners)	-0.323528	-0.00223429
														Precision (Learners)	-0.330015	-0.000190286
														Precision (Learners)	-0.330519	-3.1235e-05
														Precision (Learners)	-0.330607	-3.69736e-06
														Precision (Learners)	-0.330644	7.95744e-06
														Precision (Learners)	-0.330666	1.47633e-05
														Precision (Learners)	-0.330685	2.07608e-05
														Precision (Learners)	-0.326876	-0.00105862
														Precision (Learners)	-0.328837	-0.000502914
														Precision (Learners)	-0.0965077	0.288371
														Precision (Learners)	-0.329739	-0.000247114
														Precision (Learners)	-0.320849	-0.00276674
														Precision (Learners)	-0.32517	-0.00154215
														Precision (Learners)	-0.327593	-0.000855534
														Precision (Learners)	-0.329448	-0.000329799
														Precision (Learners)	-0.330685	2.08138e-05
														Precision (Learners)	-0.313184	-0.00493887
														Precision (Learners)	-0.315451	-0.00429666
														Precision (Learners)	-0.330679	1.91458e-05
														Precision (Learners)	-0.330685	2.08138e-05
														Precision (Learners)	-0.330685	2.08138e-05
														Precision (Learners)	-0.330685	2.08138e-05
														Precision (Learners)	-0.330685	2.08138e-05
														Precision (Learners)	-0.330685	2.08138e-05
														Precision (Learners)	-0.330685	2.08138e-05
														Precision (Learners)	-0.330685	2.08138e-05
														Precision (Learners)	-0.330685	2.08138e-05
														Precision (Learners)	-0.330685	2.08138e-05
														Precision (Learners)	-0.330685	2.08138e-05
														Precision (Learners)	-0.330685	2.07421e-05
														Precision (Learners)	-0.330685	2.08115e-05
														Precision (Learners)	-0.330685	2.08135e-05
														Precision (Learners)	-0.330685	2.08137e-05
														Precision (Learners)	-0.330685	2.08138e-05
														Precision (Learners)	-0.330685	2.08138e-05
														Precision (Learners)	-0.330685	2.08138e-05
														Precision (Learners)	-0.330685	2.08138e-05
														Precision (Learners)	-0.330685	2.08138e-05
														Precision (Learners)	-0.330685	2.08138e-05
														Precision (Learners)	-0.330685	2.08138e-05
														Precision (Learners)	-0.330685	2.08138e-05
														Precision (Learners)	-0.330685	2.08138e-05
														Precision (Learners)	-0.330685	2.08138e-05
														Precision (Learners)	-0.330685	2.08138e-05
														Precision (Learners)	-0.330685	2.08138e-05
														Precision (Learners)	-0.330504	-1.2502e-05
														Precision (Learners)	-0.330684	2.07415e-05
														Precision (Learners)	-0.330685	2.08138e-05
														Precision (Learners)	-0.330685	2.08138e-05
														Precision (Learners)	-0.330681	2.00987e-05
														Precision (Learners)	-0.330682	2.0321e-05
														Precision (Learners)	-0.330684	2.05861e-05
														Precision (Learners)	-0.330684	2.06575e-05
														Precision (Learners)	-0.330684	2.0732e-05
														Precision (Learners)	-0.330685	2.07624e-05
														Precision (Learners)	-0.325608	-0.000911981
														Precision (Learners)	-0.327394	-0.000583894
														Precision (Learners)	-0.330469	-1.88583e-05
														Precision (Learners)	-0.330588	3.13073e-06
														Precision (Learners)	-0.322397	-0.00150208
														Precision (Learners)	-0.329765	-0.000148237
														Precision (Learners)	-0.330449	-2.24657e-05
														Precision (Learners)	-0.330579	1.43736e-06
														Precision (Learners)	-0.330616	8.24609e-06
														Precision (Learners)	-0.330638	1.2159e-05
														Precision (Learners)	-0.330654	1.52001e-05
														Precision (Learners)	-0.330683	2.04459e-05
														Precision (Learners)	-0.330685	2.08138e-05
														Precision (Learners)	-0.330685	2.08138e-05
														Precision (Learners)	-0.330685	2.08138e-05
														Precision (Learners)	-0.330685	2.08138e-05
														Precision (Learners)	-0.329869	-0.000255285
														Precision (Learners)	-0.330278	-0.000116898
														Precision (Learners)	-0.330482	-4.77725e-05
														Precision (Learners)	-0.330617	-2.00812e-06
														Precision (Learners)	-0.330685	2.08138e-05
														Precision (Learners)	-0.179307	-0.0511962
														Precision (Learners)	-0.330685	2.08138e-05
														Precision (Learners)	-0.330685	2.08138e-05
														Precision (Learners)	-0.330685	2.08138e-05
														Precision (Learners)	-0.330685	2.08138e-05
														Precision (Learners)	-0.330685	2.08138e-05
														Precision (Learners)	-0.330685	2.08138e-05
														Precision (Learners)	-0.330685	2.08138e-05
														Precision (Learners)	-0.330685	2.08138e-05
														Precision (Learners)	-0.330685	2.08138e-05
														Precision (Learners)	-0.330685	2.08138e-05
														Precision (Learners)	-0.330685	2.08138e-05
														Precision (Learners)	-0.330685	2.08138e-05
														Precision (Learners)	-0.330685	2.08138e-05
														Precision (Learners)	-0.330685	2.08138e-05
														Precision (Learners)	-0.330685	2.08138e-05
														Precision (Learners)	-0.330685	2.08138e-05
														Precision (Learners)	-0.330685	2.08138e-05
														Precision (Learners)	-0.330685	2.08138e-05
														Precision (Learners)	-0.330685	2.08138e-05
														Precision (Learners)	-0.330685	2.08138e-05
														Precision (Learners)	-0.330685	2.08138e-05
														Precision (Learners)	-0.330685	2.08138e-05
														Precision (Learners)	-0.330685	2.08138e-05
														Precision (Learners)	-0.330685	2.08138e-05
														Precision (Learners)	-0.330685	2.08138e-05
														Precision (Learners)	-0.330685	2.08138e-05
														Precision (Learners)	-0.330685	2.08138e-05
														Precision (Learners)	-0.330685	2.08138e-05
														Precision (Learners)	-0.330685	2.08138e-05
														Precision (Learners)	-0.330685	2.08138e-05
														Precision (Learners)	-0.330685	2.08138e-05
														Precision (Learners)	-0.330685	2.08138e-05
														Precision (Learners)	-0.330685	2.08138e-05
														Precision (Learners)	-0.330685	2.08138e-05
														Precision (Learners)	-0.330685	2.08138e-05
														Precision (Learners)	-0.330685	2.08138e-05
														Precision (Learners)	-0.330685	2.08138e-05
														Precision (Learners)	-0.330685	2.08138e-05
														Precision (Learners)	-0.330685	2.08138e-05
														Precision (Learners)	-0.330685	2.08138e-05
														Precision (Learners)	-0.330685	2.08138e-05
														Precision (Learners)	-0.330685	2.08138e-05
														Precision (Learners)	-0.330685	2.08138e-05
														Precision (Learners)	-0.330685	2.08138e-05
														Precision (Learners)	-0.330685	2.08138e-05
														Precision (Learners)	-0.330685	2.08138e-05
														Precision (Learners)	-0.330685	2.08138e-05
														Precision (Learners)	-0.330685	2.08138e-05
														Precision (Learners)	-0.330685	2.08138e-05
														Precision (Learners)	-0.330685	2.08138e-05
														Precision (Learners)	-0.330685	2.07757e-05
														Precision (Learners)	-0.330685	2.07947e-05
														Precision (Learners)	-0.330685	2.08082e-05
														Precision (Learners)	-0.330685	2.08138e-05
														Precision (Learners)	-0.330685	2.08138e-05
														Precision (Learners)	-0.330685	2.08138e-05
														Precision (Learners)	-0.330685	2.08138e-05
														Precision (Learners)	-0.330685	2.08138e-05
														Precision (Learners)	-0.330685	2.08138e-05
														Precision (Learners)	-0.330685	2.08138e-05
														Precision (Learners)	-0.312859	-0.00477368
														Precision (Learners)	-0.330674	1.80147e-05
														Precision (Learners)	-0.330685	2.08138e-05
														Precision (Learners)	-0.330685	2.08138e-05
														Precision (Learners)	-0.330685	2.08138e-05
														Precision (Learners)	-0.330685	2.08138e-05
														Precision (Learners)	-0.330685	2.08138e-05
														Precision (Learners)	-0.330685	2.08138e-05
														Precision (Learners)	-0.330685	2.08138e-05
														Precision (Learners)	-0.330685	2.08138e-05
														Precision (Learners)	-0.330685	2.08138e-05
														Precision (Learners)	-0.330685	2.08138e-05
														Precision (Learners)	-0.330685	2.08138e-05
														Precision (Learners)	-0.330685	2.08138e-05
														Precision (Learners)	-0.330685	2.08138e-05
														Precision (Learners)	-0.330685	2.08138e-05
														Precision (Learners)	-0.330685	2.08138e-05
														Precision (Learners)	-0.330685	2.08138e-05
														Precision (Learners)	-0.330685	2.08138e-05
														Precision (Learners)	-0.330685	2.08138e-05
														Precision (Learners)	-0.330685	2.08138e-05
														Precision (Learners)	-0.330685	2.08138e-05
														Precision (Learners)	-0.330685	2.08138e-05
														Precision (Learners)	-0.330685	2.08138e-05
														Precision (Learners)	-0.330685	2.08138e-05
														Precision (Learners)	-0.330685	2.08138e-05
														Precision (Learners)	-0.330685	2.08138e-05
														Precision (Learners)	-0.330685	2.08138e-05
														Precision (Learners)	-0.330685	2.08138e-05
														Precision (Learners)	-0.330685	2.08138e-05
														Precision (Learners)	-0.330685	2.08138e-05
														Precision (Learners)	-0.330685	2.08138e-05
														Precision (Learners)	-0.330685	2.08138e-05
														Precision (Learners)	-0.330685	2.08138e-05
														Precision (Learners)	-0.330685	2.08138e-05
														Precision (Learners)	-0.330685	2.08138e-05
														Precision (Learners)	-0.330685	2.08138e-05
														Precision (Learners)	-0.330685	2.08138e-05
														Precision (Learners)	-0.330685	2.08138e-05
														Precision (Learners)	-0.330685	2.08138e-05
														Precision (Learners)	-0.330685	2.08138e-05
														Precision (Learners)	-0.330685	2.08138e-05
														Precision (Learners)	-0.330685	2.08138e-05
														Precision (Learners)	-0.330685	2.08138e-05
														Precision (Learners)	-0.330685	2.08138e-05
														Precision (Learners)	-0.330685	2.08138e-05
														Precision (Learners)	-0.330685	2.08138e-05
														Precision (Learners)	-0.330685	2.08138e-05
														Precision (Learners)	-0.330685	2.08138e-05
														Precision (Learners)	-0.330685	2.08138e-05
														Precision (Learners)	-0.330685	2.08138e-05
														Precision (Learners)	-0.330685	2.08138e-05
														Precision (Learners)	-0.330685	2.08138e-05
														Precision (Learners)	-0.330685	2.08138e-05
														Precision (Learners)	-0.330685	2.08138e-05
														Precision (Learners)	-0.330685	2.08138e-05
														Precision (Learners)	-0.330685	2.08138e-05
														Precision (Learners)	-0.330685	2.08138e-05
														Precision (Learners)	-0.330685	2.08138e-05
														Precision (Learners)	-0.330685	2.08138e-05
														Precision (Learners)	-0.330685	2.08138e-05
														Precision (Learners)	-0.330685	2.08138e-05
														Precision (Learners)	-0.330685	2.08138e-05
														Precision (Learners)	-0.330685	2.08138e-05
														Precision (Learners)	-0.330685	2.08138e-05
														Precision (Learners)	-0.330685	2.08138e-05
														Precision (Learners)	-0.330685	2.08138e-05
														Precision (Learners)	-0.330685	2.08138e-05
														Precision (Learners)	-0.330685	2.08138e-05
														Precision (Learners)	-0.330685	2.08138e-05
														Precision (Learners)	-0.330685	2.08138e-05
														Precision (Learners)	-0.330685	2.08138e-05
														Precision (Learners)	-0.33068	2.03033e-05
														Precision (Learners)	-0.330684	2.06754e-05
														Precision (Learners)	-0.330684	2.07523e-05
														Precision (Learners)	-0.330684	2.07757e-05
														Precision (Learners)	-0.330685	2.07844e-05
														Precision (Learners)	-0.330685	2.07902e-05
														Precision (Learners)	-0.330685	2.07956e-05
														Precision (Learners)	-0.330685	2.08102e-05
														Precision (Learners)	-0.330144	-0.000135302
														Precision (Learners)	-0.330426	-5.38292e-05
														Precision (Learners)	-0.330616	1.06144e-06
														Precision (Learners)	-0.328149	-0.000711235
														Precision (Learners)	-0.330076	-0.000154909
														Precision (Learners)	-0.330347	-7.65948e-05
														Precision (Learners)	-0.330498	-3.32168e-05
														Precision (Learners)	-0.330611	-4.01141e-07
														Precision (Learners)	-0.330685	2.08138e-05
														Precision (Learners)	-0.330522	-2.61622e-05
														Precision (Learners)	-0.250754	-0.0230588
														Precision (Learners)	-0.329603	-0.000291573
														Precision (Learners)	0.16059	0.174025
														Precision (Learners)	0.132104	-0.133607
														Precision (Learners)	-0.195264	-0.0390811
														Precision (Learners)	-0.255607	-0.0216573
														Precision (Learners)	-0.303942	-0.00770094
														Precision (Learners)	-0.317891	-0.00367319
														Precision (Learners)	-0.330685	2.08138e-05
														Precision (Learners)	-0.330685	2.08138e-05
														Precision (Learners)	-0.330685	2.08138e-05
														Precision (Learners)	-0.330685	2.08138e-05
														Precision (Learners)	-0.330685	2.08138e-05
														Precision (Learners)	-0.330685	2.08138e-05
														Precision (Learners)	-0.330685	2.08138e-05
														Precision (Learners)	-0.330685	2.08138e-05
														Precision (Learners)	-0.330685	2.08138e-05
														Precision (Learners)	-0.330685	2.08138e-05
														Precision (Learners)	-0.330685	2.08138e-05
														Precision (Learners)	-0.330685	2.08138e-05
														Precision (Learners)	-0.330685	2.08138e-05
														Precision (Learners)	-0.330685	2.08138e-05
														Precision (Learners)	-0.330685	2.08138e-05
														Precision (Learners)	-0.330685	2.08138e-05
														Precision (Learners)	-0.330685	2.08138e-05
														Precision (Learners)	-0.330685	2.08138e-05
														Precision (Learners)	-0.330685	2.08138e-05
														Precision (Learners)	-0.330685	2.08138e-05
														Precision (Learners)	-0.33068	1.97445e-05
														Precision (Learners)	-0.330685	2.08128e-05
														Precision (Learners)	-0.330685	2.08138e-05
														Precision (Learners)	-0.330685	2.08138e-05
														Precision (Learners)	-0.330685	2.08138e-05
														Precision (Learners)	-0.330685	2.08138e-05
														Precision (Learners)	-0.330685	2.08138e-05
														Precision (Learners)	-0.330685	2.08138e-05
														Precision (Learners)	-0.330685	2.08138e-05
														Precision (Learners)	-0.330685	2.08138e-05
														Precision (Learners)	-0.330685	2.08138e-05
														Precision (Learners)	-0.330685	2.08138e-05
														Precision (Learners)	-0.330685	2.08138e-05
														Precision (Learners)	-0.330685	2.08138e-05
														Precision (Learners)	-0.327372	-0.000670873
														Precision (Learners)	-0.330413	-3.58281e-05
														Precision (Learners)	-0.330627	8.79373e-06
														Precision (Learners)	-0.330662	1.60097e-05
														Precision (Learners)	-0.330671	1.7878e-05
														Precision (Learners)	-0.330676	1.88959e-05
														Precision (Learners)	-0.330679	1.96423e-05
														Precision (Learners)	-0.330685	2.07611e-05
														Precision (Learners)	-0.327247	-0.000910972
														Precision (Learners)	-0.328961	-0.000446278
														Precision (Learners)	-0.330188	-0.000113951
														Precision (Learners)	-0.330685	2.0806e-05
														Precision (Learners)	-0.330685	2.08138e-05
														Precision (Learners)	-0.330685	2.08138e-05
														Precision (Learners)	-0.330685	2.08138e-05
														Precision (Learners)	-0.330685	2.08138e-05
														Precision (Learners)	-0.330685	2.08138e-05
														Precision (Learners)	-0.330685	2.08138e-05
														Precision (Learners)	-0.329253	-0.000367229
														Precision (Learners)	-0.330684	2.06002e-05
														Precision (Learners)	-0.330685	2.08134e-05
														Precision (Learners)	-0.330685	2.08136e-05
														Precision (Learners)	-0.330685	2.08137e-05
														Precision (Learners)	-0.330685	2.08138e-05
														Precision (Learners)	-0.0132049	0.183313
														Precision (Learners)	-0.0169004	-0.0850186
														Precision (Learners)	-0.330685	2.08138e-05
														Precision (Learners)	-0.330685	2.08138e-05
														Precision (Learners)	-0.330685	2.08138e-05
														Precision (Learners)	-0.330685	2.08138e-05
														Precision (Learners)	-0.327068	-0.000959448
														Precision (Learners)	-0.330547	-1.64482e-05
														Precision (Learners)	-0.330667	1.58907e-05
														Precision (Learners)	-0.330679	1.93261e-05
														Precision (Learners)	-0.330682	2.00336e-05
														Precision (Learners)	-0.330683	2.03647e-05
														Precision (Learners)	-0.330684	2.05778e-05
														Precision (Learners)	-0.330685	2.08097e-05
														Precision (Learners)	-0.330685	2.08138e-05
														Precision (Learners)	-0.330685	2.08138e-05
														Precision (Learners)	-0.330685	2.08138e-05
														Precision (Learners)	-0.10076	0.184108
														Precision (Learners)	-0.330535	-1.84265e-05
														Precision (Learners)	-0.330597	-2.11786e-06
														Precision (Learners)	-0.330633	7.30825e-06
														Precision (Learners)	-0.330663	1.50211e-05
														Precision (Learners)	0.481217	-0.174178
														Precision (Learners)	-0.330442	-4.27493e-05
														Precision (Learners)	-0.330685	2.08086e-05
														Precision (Learners)	-0.330685	2.08138e-05
														Precision (Learners)	-0.330525	-2.12572e-05
														Precision (Learners)	-0.330591	-3.72615e-06
														Precision (Learners)	-0.330654	1.27042e-05
														Precision (Learners)	-0.330667	1.60637e-05
														Precision (Learners)	-0.330678	1.89507e-05
														Precision (Learners)	-0.330681	1.9855e-05
														Precision (Learners)	-0.329602	-0.000262958
														Precision (Learners)	-0.330104	-0.000131419
														Precision (Learners)	-0.330673	1.77762e-05
														Precision (Learners)	-0.330681	1.98569e-05
														Precision (Learners)	-0.330685	2.08138e-05
														Precision (Learners)	-0.330685	2.08138e-05
														Precision (Learners)	-0.330685	2.08138e-05
														Precision (Learners)	-0.330685	2.08138e-05
														Precision (Learners)	-0.330685	2.08138e-05
														Precision (Learners)	-0.330685	2.08138e-05
														Precision (Learners)	-0.330685	2.08138e-05
														Precision (Learners)	-0.330685	2.08138e-05
														Precision (Learners)	-0.330598	8.52997e-06
														Precision (Learners)	-0.330624	1.2214e-05
														Precision (Learners)	-0.330653	1.62709e-05
														Precision (Learners)	-0.330685	2.07837e-05
														Precision (Learners)	-0.330685	2.08134e-05
														Precision (Learners)	-0.330685	2.08135e-05
														Precision (Learners)	-0.330685	2.08136e-05
														Precision (Learners)	-0.330685	2.08137e-05
														Precision (Learners)	-0.330685	2.08138e-05
														Precision (Learners)	-0.330685	2.08138e-05
														Precision (Learners)	-0.330685	2.08138e-05
														Precision (Learners)	-0.330685	2.08138e-05
														Precision (Learners)	-0.330685	2.08138e-05
														Precision (Learners)	-0.330685	2.08138e-05
														Precision (Learners)	-0.330685	2.08138e-05
														Precision (Learners)	-0.330685	2.08138e-05
														Precision (Learners)	-0.330685	2.08138e-05
														Precision (Learners)	-0.330685	2.08138e-05
														Precision (Learners)	-0.330685	2.08138e-05
														Precision (Learners)	-0.330685	2.08138e-05
														Precision (Learners)	-0.330685	2.08138e-05
														Precision (Learners)	-0.330685	2.08138e-05
														Precision (Learners)	-0.330684	2.07421e-05
														Precision (Learners)	-0.330685	2.08004e-05
														Precision (Learners)	-0.330685	2.08091e-05
														Precision (Learners)	-0.330685	2.08113e-05
														Precision (Learners)	-0.330685	2.0812e-05
														Precision (Learners)	-0.330685	2.08124e-05
														Precision (Learners)	-0.330685	2.08128e-05
														Precision (Learners)	-0.330685	2.08137e-05
														Precision (Learners)	0.900715	0.990395
														Precision (Learners)	2.41153	-0.407125
														Precision (Learners)	0.68752	-0.236289
														Precision (Learners)	-0.309717	-0.00484539
														Precision (Learners)	0.593457	-0.214458
														Precision (Learners)	0.246236	-0.133874
														Precision (Learners)	0.0294736	-0.0835664
														Precision (Learners)	-0.159877	-0.0396211
														Precision (Learners)	-0.310946	-0.00456033
														Precision (Learners)	-0.298002	-0.00756429
														Precision (Learners)	0.0836879	-0.0961487
														Precision (Learners)	-0.326794	-0.000882143
														Precision (Learners)	-0.328713	-0.000436767
														Precision (Learners)	-0.329454	-0.000264844
														Precision (Learners)	-0.330224	-8.62289e-05
														Precision (Learners)	-0.330397	-4.60274e-05
														Precision (Learners)	-0.330559	-8.50078e-06
														Precision (Learners)	-0.330615	4.54028e-06
														Precision (Learners)	-0.32769	-0.00067413
														Precision (Learners)	-0.328957	-0.000380258
														Precision (Learners)	-0.33063	8.09969e-06
														Precision (Learners)	-0.330665	1.62489e-05
														Precision (Learners)	-0.205643	-0.0289994
														Precision (Learners)	-0.322987	-0.00176575
														Precision (Learners)	-0.329317	-0.000296681
														Precision (Learners)	-0.330192	-9.35898e-05
														Precision (Learners)	-0.3304	-4.51985e-05
														Precision (Learners)	-0.330507	-2.03738e-05
														Precision (Learners)	-0.330582	-2.96149e-06
														Precision (Learners)	-0.330682	2.00618e-05
														Precision (Learners)	0.266087	0.216498
														Precision (Learners)	0.453527	-0.0675682
														Precision (Learners)	0.950725	0.12399
														Precision (Learners)	-0.0867148	0.0185443
														Precision (Learners)	-0.107193	-0.0192413
														Precision (Learners)	-0.142807	-0.0161719
														Precision (Learners)	-0.172745	-0.0135915
														Precision (Learners)	-0.210699	-0.0103204
														Precision (Learners)	-0.0191296	-0.0268312
														Precision (Learners)	-0.312916	-0.00151066
														Precision (Learners)	0.279758	-0.0525915
														Precision (Learners)	-0.272921	-0.00495766
														Precision (Learners)	-0.330673	1.9809e-05
														Precision (Learners)	-0.330675	1.99718e-05
														Precision (Learners)	-0.330678	2.02227e-05
														Precision (Learners)	-0.330679	2.03171e-05
														Precision (Learners)	-0.330681	2.04462e-05
														Precision (Learners)	-0.330681	2.05193e-05
														Precision (Learners)	-0.330685	2.08138e-05
														Precision (Learners)	-0.330685	2.08138e-05
														Precision (Learners)	-0.330685	2.08138e-05
														Precision (Learners)	-0.330685	2.08138e-05
														Precision (Learners)	-0.330564	1.04299e-05
														Precision (Learners)	-0.330642	1.70769e-05
														Precision (Learners)	-0.330662	1.88442e-05
														Precision (Learners)	-0.330669	1.94613e-05
														Precision (Learners)	-0.330672	1.97066e-05
														Precision (Learners)	-0.330674	1.9887e-05
														Precision (Learners)	-0.330676	2.00575e-05
														Precision (Learners)	-0.330682	2.06011e-05
														Precision (Learners)	-0.330685	2.08138e-05
														Precision (Learners)	-0.330685	2.08138e-05
														Precision (Learners)	-0.330685	2.08138e-05
														Precision (Learners)	-0.330685	2.08138e-05
														Precision (Learners)	-0.330685	2.08138e-05
														Precision (Learners)	-0.330685	2.08138e-05
														Precision (Learners)	-0.330685	2.08138e-05
														Precision (Learners)	-0.330685	2.08138e-05
														Precision (Learners)	-0.330685	2.08138e-05
														Precision (Learners)	-0.330685	2.08138e-05
														Precision (Learners)	-0.330685	2.08138e-05
														Precision (Learners)	-0.330685	2.08138e-05
														Precision (Learners)	-0.330685	2.08138e-05
														Precision (Learners)	-0.330685	2.08138e-05
														Precision (Learners)	-0.330685	2.08138e-05
														Precision (Learners)	-0.330685	2.08138e-05
														Precision (Learners)	-0.330685	2.08138e-05
														Precision (Learners)	-0.330685	2.08138e-05
														Precision (Learners)	-0.330685	2.08138e-05
														Precision (Learners)	-0.330685	2.08138e-05
														Precision (Learners)	-0.330685	2.08138e-05
														Precision (Learners)	-0.330685	2.08138e-05
														Precision (Learners)	-0.328219	-0.000579427
														Precision (Learners)	-0.330553	-1.13307e-05
														Precision (Learners)	-0.330663	1.55707e-05
														Precision (Learners)	-0.330677	1.90179e-05
														Precision (Learners)	-0.330681	1.98087e-05
														Precision (Learners)	-0.330682	2.01989e-05
														Precision (Learners)	-0.330683	2.04684e-05
														Precision (Learners)	-0.330685	2.08046e-05
														Precision (Learners)	-0.330685	2.08138e-05
														Precision (Learners)	-0.330685	2.08138e-05
														Precision (Learners)	-0.330685	2.08138e-05
														Precision (Learners)	-0.319921	-0.00257727
														Precision (Learners)	-0.0138586	-0.0764534
														Precision (Learners)	-0.13668	-0.0468072
														Precision (Learners)	-0.211889	-0.0286538
														Precision (Learners)	-0.276041	-0.0131688
														Precision (Learners)	-0.330685	2.08137e-05
														Precision (Learners)	-0.327248	-0.000808637
														Precision (Learners)	-0.0351	-0.0713263
														Precision (Learners)	-0.326526	-0.000982919
														Precision (Learners)	0.21895	-0.132648
														Precision (Learners)	0.00587704	-0.0812171
														Precision (Learners)	-0.209542	-0.02922
														Precision (Learners)	-0.256505	-0.0178845
														Precision (Learners)	-0.299242	-0.00756871
														Precision (Learners)	-0.313653	-0.00409024
														Precision (Learners)	-0.330685	2.08137e-05
														Precision (Learners)	-0.330685	2.08138e-05
														Precision (Learners)	-0.330685	2.08138e-05
														Precision (Learners)	-0.330685	2.08138e-05
														Precision (Learners)	-0.308734	-0.00527751
														Precision (Learners)	-0.329479	-0.000270147
														Precision (Learners)	-0.330485	-2.73158e-05
														Precision (Learners)	-0.330616	4.14497e-06
														Precision (Learners)	-0.330646	1.1437e-05
														Precision (Learners)	-0.330661	1.50585e-05
														Precision (Learners)	-0.330671	1.7568e-05
														Precision (Learners)	-0.330684	2.0725e-05
														Precision (Learners)	0.114931	-0.0733479
														Precision (Learners)	-0.0366059	-0.048398
														Precision (Learners)	-0.191507	-0.0228942
														Precision (Learners)	-0.0424982	-0.0474279
														Precision (Learners)	2.82094	-0.518881
														Precision (Learners)	1.92947	-0.372104
														Precision (Learners)	1.64441	0.179552
														Precision (Learners)	1.96053	0.00958422
														Precision (Learners)	-0.123616	-0.0340723
														Precision (Learners)	1.18056	0.427699
														Precision (Learners)	-0.330684	2.06979e-05
														Precision (Learners)	-0.330685	2.08125e-05
														Precision (Learners)	-0.330685	2.08138e-05
														Precision (Learners)	-0.330685	2.08138e-05
														Precision (Learners)	-0.330685	2.08138e-05
														Precision (Learners)	-0.330685	2.08138e-05
														Precision (Learners)	-0.330685	2.08138e-05
														Precision (Learners)	-0.330685	2.08138e-05
														Precision (Learners)	-0.330685	2.07731e-05
														Precision (Learners)	-0.330685	2.07862e-05
														Precision (Learners)	-0.330685	2.08114e-05
														Precision (Learners)	-0.330685	2.08126e-05
														Precision (Learners)	-0.213913	-0.0192052
														Precision (Learners)	-0.314355	-0.00266787
														Precision (Learners)	-0.325859	-0.000773666
														Precision (Learners)	-0.328337	-0.000365751
														Precision (Learners)	-0.329092	-0.000241463
														Precision (Learners)	-0.329542	-0.000167274
														Precision (Learners)	-0.32991	-0.0001068
														Precision (Learners)	-0.330617	9.67302e-06
														Precision (Learners)	-0.330685	2.08138e-05
														Precision (Learners)	-0.330685	2.08138e-05
														Precision (Learners)	0.256198	0.181797
														Precision (Learners)	-0.325882	-0.000671136
														Precision (Learners)	-0.252595	-0.0112307
														Precision (Learners)	-0.27229	-0.00839292
														Precision (Learners)	-0.287018	-0.00627085
														Precision (Learners)	-0.303124	-0.00395029
														Precision (Learners)	0.111889	0.230089
														Precision (Learners)	-0.175253	-0.0223746
														Precision (Learners)	-0.000229445	-0.0475928
														Precision (Learners)	-0.324308	-0.000897927
														Precision (Learners)	0.922119	-0.180489
														Precision (Learners)	0.606142	-0.134962
														Precision (Learners)	0.931205	0.237427
														Precision (Learners)	0.894284	-0.176479
														Precision (Learners)	0.405918	-0.106113
														Precision (Learners)	0.181532	-0.0737819
														Precision (Learners)	-0.330684	2.07438e-05
														Precision (Learners)	-0.330684	2.07642e-05
														Precision (Learners)	-0.330685	2.08079e-05
														Precision (Learners)	-0.330685	2.08107e-05
														Precision (Learners)	-0.24472	-0.0123655
														Precision (Learners)	-0.315286	-0.00219798
														Precision (Learners)	-0.32538	-0.000743546
														Precision (Learners)	-0.327859	-0.000386391
														Precision (Learners)	-0.328671	-0.000269289
														Precision (Learners)	-0.329179	-0.00019612
														Precision (Learners)	-0.329612	-0.000133735
														Precision (Learners)	-0.330557	2.49861e-06
														Precision (Learners)	-0.330685	2.08138e-05
														Precision (Learners)	-0.330685	2.08138e-05
														Precision (Learners)	-0.330685	2.08138e-05
														Precision (Learners)	-0.330685	2.08138e-05
														Precision (Learners)	-0.330685	2.08138e-05
														Precision (Learners)	-0.330685	2.08138e-05
														Precision (Learners)	-0.330685	2.08138e-05
														Precision (Learners)	-0.330685	2.08138e-05
														Precision (Learners)	-0.330685	2.08138e-05
														Precision (Learners)	-0.330685	2.08138e-05
														Precision (Learners)	-0.330685	2.08138e-05
														Precision (Learners)	-0.330685	2.08138e-05
														Precision (Learners)	-0.330685	2.08138e-05
														Precision (Learners)	-0.330685	2.08138e-05
														Precision (Learners)	-0.330685	2.08138e-05
														Precision (Learners)	-0.330685	2.08138e-05
														Precision (Learners)	-0.330685	2.08138e-05
														Precision (Learners)	-0.330685	2.08138e-05
														Precision (Learners)	-0.330685	2.08138e-05
														Precision (Learners)	-0.330685	2.08138e-05
														Precision (Learners)	-0.330685	2.08138e-05
														Precision (Learners)	-0.330685	2.08138e-05
														Precision (Learners)	-0.330685	2.08138e-05
														Precision (Learners)	-0.330685	2.08138e-05
														Precision (Learners)	-0.330685	2.08138e-05
														Precision (Learners)	-0.330685	2.08138e-05
														Precision (Learners)	-0.330685	2.08138e-05
														Precision (Learners)	-0.330685	2.08138e-05
														Precision (Learners)	-0.330685	2.08138e-05
														Precision (Learners)	-0.330685	2.08138e-05
														Precision (Learners)	0.337919	-0.0950151
														Precision (Learners)	0.705871	0.249642
														Precision (Learners)	2.15587	0.156108
														Precision (Learners)	0.377451	0.269816
														Precision (Learners)	0.424838	-0.10737
														Precision (Learners)	0.236518	-0.0806018
														Precision (Learners)	0.0951385	-0.060506
														Precision (Learners)	-0.0602328	-0.0384214
														Precision (Learners)	0.513678	0.175206
														Precision (Learners)	-0.207092	-0.0175468
														Precision (Learners)	-0.262702	-0.00964233
														Precision (Learners)	-0.314948	-0.00221599
														Precision (Learners)	0.0600894	-0.0555241
														Precision (Learners)	-0.037314	-0.0416791
														Precision (Learners)	-0.16924	-0.022927
														Precision (Learners)	0.112834	0.250438
														Precision (Learners)	0.164564	-0.0703742
														Precision (Learners)	0.0154038	-0.0491725
														Precision (Learners)	-0.330684	2.07199e-05
														Precision (Learners)	-0.330684	2.07461e-05
														Precision (Learners)	-0.330685	2.08056e-05
														Precision (Learners)	-0.330685	2.08094e-05
														Precision (Learners)	-0.330684	2.07152e-05
														Precision (Learners)	-0.330685	2.07956e-05
														Precision (Learners)	-0.330685	2.08074e-05
														Precision (Learners)	-0.330685	2.08104e-05
														Precision (Learners)	-0.330685	2.08114e-05
														Precision (Learners)	-0.330685	2.0812e-05
														Precision (Learners)	-0.330685	2.08125e-05
														Precision (Learners)	-0.330685	2.08137e-05
														Precision (Learners)	-0.330685	2.08138e-05
														Precision (Learners)	-0.330685	2.08138e-05
														Precision (Learners)	-0.330685	2.08138e-05
														Precision (Learners)	-0.330685	2.08138e-05
														Precision (Learners)	-0.330685	2.08138e-05
														Precision (Learners)	-0.330685	2.08138e-05
														Precision (Learners)	-0.330685	2.08138e-05
														Precision (Learners)	-0.330685	2.08138e-05
														Precision (Learners)	-0.330681	2.01584e-05
														Precision (Learners)	-0.317287	-0.00250805
														Precision (Learners)	-0.330685	2.08137e-05
														Precision (Learners)	-0.330685	2.08138e-05
														Precision (Learners)	-0.329437	-0.000214655
														Precision (Learners)	-0.329833	-0.000139929
														Precision (Learners)	-0.3303	-5.17529e-05
														Precision (Learners)	-0.330422	-2.8753e-05
														Precision (Learners)	-0.33055	-4.53139e-06
														Precision (Learners)	-0.330601	5.03837e-06
														Precision (Learners)	-0.330685	2.08138e-05
														Precision (Learners)	-0.330685	2.08138e-05
														Precision (Learners)	-0.330685	2.08138e-05
														Precision (Learners)	-0.330685	2.08138e-05
														Precision (Learners)	-0.309448	-0.00398749
														Precision (Learners)	-0.328466	-0.000397946
														Precision (Learners)	-0.330138	-8.24727e-05
														Precision (Learners)	-0.330446	-2.43729e-05
														Precision (Learners)	-0.330532	-8.10619e-06
														Precision (Learners)	-0.239462	0.121831
														Precision (Learners)	0.0130238	0.0255849
														Precision (Learners)	-0.305155	-0.00479778
														Precision (Learners)	0.405224	0.228628
														Precision (Learners)	0.692067	0.233853
														Precision (Learners)	1.26827	-0.179235
														Precision (Learners)	0.901138	0.650078
														Precision (Learners)	-0.0838697	-0.0276491
														Precision (Learners)	-0.13377	-0.0220549
														Precision (Learners)	-0.173581	-0.0175917
														Precision (Learners)	-0.220817	-0.0122963
														Precision (Learners)	2.48248	-0.083042
														Precision (Learners)	-0.178993	-0.016985
														Precision (Learners)	-0.235204	-0.0106834
														Precision (Learners)	-0.326244	-0.000477064
														Precision (Learners)	1.13195	-0.163952
														Precision (Learners)	0.836242	-0.130801
														Precision (Learners)	0.398241	-0.0816975
														Precision (Learners)	0.250869	-0.065176
														Precision (Learners)	0.0609915	-0.0438892
														Precision (Learners)	-0.0353525	-0.0330883
														Precision (Learners)	-0.330683	2.05886e-05
														Precision (Learners)	-0.330683	2.06398e-05
														Precision (Learners)	-0.330684	2.07807e-05
														Precision (Learners)	-0.330685	2.07935e-05
														Precision (Learners)	0.0425632	-0.0418232
														Precision (Learners)	0.276131	-0.068008
														Precision (Learners)	-0.0656015	-0.0296971
														Precision (Learners)	-0.168187	-0.0181965
														Precision (Learners)	-0.20583	-0.0139764
														Precision (Learners)	-0.231073	-0.0111465
														Precision (Learners)	-0.254148	-0.00855957
														Precision (Learners)	-0.316079	-0.0016166
														Precision (Learners)	-0.330685	2.08138e-05
														Precision (Learners)	-0.330685	2.08138e-05
														Precision (Learners)	-0.330685	2.08138e-05
														Precision (Learners)	-0.330685	2.08138e-05
														Precision (Learners)	-0.330685	2.08138e-05
														Precision (Learners)	-0.330685	2.08138e-05
														Precision (Learners)	-0.330685	2.08138e-05
														Precision (Learners)	-0.330685	2.08138e-05
														Precision (Learners)	-0.275155	-0.0217892
														Precision (Learners)	-0.330685	2.07824e-05
														Precision (Learners)	-0.330685	2.08138e-05
														Precision (Learners)	-0.330685	2.08138e-05
														Precision (Learners)	-0.330685	2.08138e-05
														Precision (Learners)	-0.330685	2.08138e-05
														Precision (Learners)	-0.330685	2.08138e-05
														Precision (Learners)	-0.330685	2.08138e-05
														Precision (Learners)	-0.330685	2.08138e-05
														Precision (Learners)	-0.330685	2.08138e-05
														Precision (Learners)	-0.330685	2.08138e-05
														Precision (Learners)	-0.330685	2.08138e-05
														Precision (Learners)	-0.330685	2.08138e-05
														Precision (Learners)	-0.330685	2.08138e-05
														Precision (Learners)	-0.330665	1.31091e-05
														Precision (Learners)	-0.330685	2.07518e-05
														Precision (Learners)	-0.330685	2.08107e-05
														Precision (Learners)	-0.330685	2.08133e-05
														Precision (Learners)	-0.330685	2.08136e-05
														Precision (Learners)	-0.330685	2.08137e-05
														Precision (Learners)	-0.330685	2.08138e-05
														Precision (Learners)	-0.330685	2.08138e-05
														Precision (Learners)	-0.329338	-0.000371878
														Precision (Learners)	-0.330045	-0.000165647
														Precision (Learners)	-0.330517	-2.79333e-05
														Precision (Learners)	-0.330685	2.08125e-05
														Precision (Learners)	-0.316309	-0.00417049
														Precision (Learners)	-0.322762	-0.00228905
														Precision (Learners)	-0.326319	-0.00125217
														Precision (Learners)	-0.328985	-0.000474766
														Precision (Learners)	-0.330685	2.08087e-05
														Precision (Learners)	-0.327238	-0.00098419
														Precision (Learners)	0.490177	0.270925
														Precision (Learners)	-0.330274	-9.90304e-05
														Precision (Learners)	-0.330685	2.08138e-05
														Precision (Learners)	-0.330685	2.08138e-05
														Precision (Learners)	-0.330685	2.08138e-05
														Precision (Learners)	-0.330685	2.08138e-05
														Precision (Learners)	-0.330685	2.08138e-05
														Precision (Learners)	-0.330685	2.08138e-05
														Precision (Learners)	-0.330685	2.08138e-05
														Precision (Learners)	-0.330685	2.08138e-05
														Precision (Learners)	-0.330685	2.08138e-05
														Precision (Learners)	-0.330685	2.08138e-05
														Precision (Learners)	-0.321388	-0.00268982
														Precision (Learners)	-0.330411	-5.89799e-05
														Precision (Learners)	-0.330654	1.18065e-05
														Precision (Learners)	-0.330676	1.83434e-05
														Precision (Learners)	-0.330681	1.95828e-05
														Precision (Learners)	-0.330682	2.01347e-05
														Precision (Learners)	-0.330684	2.04747e-05
														Precision (Learners)	-0.330685	2.08095e-05
														Precision (Learners)	0.59966	0.838549
														Precision (Learners)	0.963565	-0.420735
														Precision (Learners)	0.909003	-0.227202
														Precision (Learners)	-0.327578	-0.000989132
														Precision (Learners)	-0.328167	-0.000797808
														Precision (Learners)	-0.329393	-0.000399184
														Precision (Learners)	-0.330022	-0.000194645
														Precision (Learners)	-0.330454	-5.40838e-05
														Precision (Learners)	-0.330685	2.08138e-05
														Precision (Learners)	-0.330586	-1.14721e-05
														Precision (Learners)	0.342359	-0.218783
														Precision (Learners)	0.0424656	-0.121289
														Precision (Learners)	1.99157	0.995824
														Precision (Learners)	1.8915	-0.722401
														Precision (Learners)	0.222606	-0.179852
														Precision (Learners)	-0.0468163	-0.0922637
														Precision (Learners)	-0.242396	-0.0286814
														Precision (Learners)	-0.292349	-0.0124421
														Precision (Learners)	-0.330685	2.08138e-05
														Precision (Learners)	-0.330685	2.08138e-05
														Precision (Learners)	-0.330685	2.08138e-05
														Precision (Learners)	-0.330685	2.08138e-05
														Precision (Learners)	-0.330685	2.08138e-05
														Precision (Learners)	-0.330685	2.08138e-05
														Precision (Learners)	-0.330685	2.08138e-05
														Precision (Learners)	-0.330685	2.08138e-05
														Precision (Learners)	-0.330685	2.08138e-05
														Precision (Learners)	-0.330685	2.08138e-05
														Precision (Learners)	-0.330685	2.08138e-05
														Precision (Learners)	-0.330685	2.08138e-05
														Precision (Learners)	-0.330685	2.08138e-05
														Precision (Learners)	-0.330685	2.08138e-05
														Precision (Learners)	-0.330685	2.08138e-05
														Precision (Learners)	-0.330672	1.68694e-05
														Precision (Learners)	-0.330685	2.08136e-05
														Precision (Learners)	-0.330685	2.08137e-05
														Precision (Learners)	-0.330685	2.08138e-05
														Precision (Learners)	-0.330685	2.08138e-05
														Precision (Learners)	-0.219042	-0.0353673
														Precision (Learners)	-0.330682	2.00351e-05
														Precision (Learners)	-0.329918	-0.000222159
														Precision (Learners)	-0.330685	2.07782e-05
														Precision (Learners)	0.0312822	0.113453
														Precision (Learners)	-0.016112	-0.0996912
														Precision (Learners)	-0.0754135	0.176555
														Precision (Learners)	0.0717428	-0.0613658
														Precision (Learners)	-0.181969	-0.0471186
														Precision (Learners)	-0.264689	-0.0208983
														Precision (Learners)	-0.326065	-0.00144341
														Precision (Learners)	-0.328521	-0.00066513
														Precision (Learners)	-0.330666	1.49755e-05
														Precision (Learners)	-0.33068	1.93881e-05
														Precision (Learners)	-0.308118	-0.00713241
														Precision (Learners)	-0.330202	-0.000132068
														Precision (Learners)	-0.33064	6.71866e-06
														Precision (Learners)	-0.330674	1.73612e-05
														Precision (Learners)	-0.33068	1.91989e-05
														Precision (Learners)	-0.330682	1.99702e-05
														Precision (Learners)	-0.330684	2.04185e-05
														Precision (Learners)	-0.330685	2.08105e-05
														Precision (Learners)	-0.290776	-0.0106288
														Precision (Learners)	0.664775	0.559245
														Precision (Learners)	1.16423	-0.398898
														Precision (Learners)	-0.172163	0.135713
														Precision (Learners)	-0.312825	-0.00474521
														Precision (Learners)	-0.320315	-0.00274627
														Precision (Learners)	-0.324664	-0.00158571
														Precision (Learners)	-0.328139	-0.000658405
														Precision (Learners)	-0.281613	-0.0130739
														Precision (Learners)	-0.307172	-0.00625351
														Precision (Learners)	2.69427	-0.0655067
														Precision (Learners)	0.0417317	-0.0993587
														Precision (Learners)	0.702152	0.443535
														Precision (Learners)	0.713123	-0.27852
														Precision (Learners)	0.00557525	-0.0897103
														Precision (Learners)	-0.135457	-0.0520758
														Precision (Learners)	-0.255296	-0.0200967
														Precision (Learners)	-0.292478	-0.0101747
														Precision (Learners)	-0.330685	2.08138e-05
														Precision (Learners)	-0.330685	2.08138e-05
														Precision (Learners)	-0.330685	2.08138e-05
														Precision (Learners)	-0.330685	2.08138e-05
														Precision (Learners)	-0.310191	-0.00544799
														Precision (Learners)	-0.329863	-0.000198349
														Precision (Learners)	-0.330573	-9.01752e-06
														Precision (Learners)	-0.33065	1.16287e-05
														Precision (Learners)	-0.330667	1.59373e-05
														Precision (Learners)	-0.330674	1.7983e-05
														Precision (Learners)	-0.330679	1.93137e-05
														Precision (Learners)	-0.330685	2.0786e-05
														Precision (Learners)	-0.330517	-1.82831e-05
														Precision (Learners)	0.114579	-0.103701
														Precision (Learners)	-0.0532126	-0.0646149
														Precision (Learners)	-0.150823	-0.041877
														Precision (Learners)	-0.321013	-0.0022322
														Precision (Learners)	-0.325114	-0.00127676
														Precision (Learners)	0.32098	-0.151781
														Precision (Learners)	-0.330628	7.50607e-06
														Precision (Learners)	-0.330684	2.06913e-05
														Precision (Learners)	-0.330685	2.07993e-05
														Precision (Learners)	-0.32589	-0.00109618
														Precision (Learners)	-0.330588	-1.75059e-06
														Precision (Learners)	-0.330684	2.06067e-05
														Precision (Learners)	-0.330685	2.08128e-05
														Precision (Learners)	0.119388	-0.0268565
														Precision (Learners)	-0.329535	-0.000246992
														Precision (Learners)	-0.330417	-4.14972e-05
														Precision (Learners)	-0.330542	-1.23414e-05
														Precision (Learners)	-0.330596	1.54877e-07
														Precision (Learners)	-0.330638	9.82516e-06
														Precision (Learners)	-0.330684	2.06807e-05
														Precision (Learners)	-0.330685	2.07761e-05
														Precision (Learners)	-0.330685	2.07952e-05
														Precision (Learners)	-0.330613	4.16968e-06
														Precision (Learners)	-0.33064	1.04073e-05
														Precision (Learners)	-0.239287	-0.0212697
														Precision (Learners)	-0.285724	-0.0104526
														Precision (Learners)	-0.303749	-0.00625364
														Precision (Learners)	-0.325117	-0.00127612
														Precision (Learners)	1.34094	0.96882
														Precision (Learners)	-0.330657	1.37404e-05
														Precision (Learners)	0.0837451	-0.107058
														Precision (Learners)	-0.0857599	-0.0632617
														Precision (Learners)	-0.179451	-0.0390543
														Precision (Learners)	-0.330648	1.13236e-05
														Precision (Learners)	-0.330665	1.56814e-05
														Precision (Learners)	-0.330685	2.08098e-05
														Precision (Learners)	-0.330685	2.08138e-05
														Precision (Learners)	0.194258	0.188395
														Precision (Learners)	-0.0927077	-0.0614665
														Precision (Learners)	-0.330652	1.24117e-05
														Precision (Learners)	-0.330684	2.07042e-05
														Precision (Learners)	-0.330685	2.08132e-05
														Precision (Learners)	0.696371	0.823281
														Precision (Learners)	-0.249047	-0.0210722
														Precision (Learners)	-0.330593	-2.7974e-06
														Precision (Learners)	-0.330667	1.61447e-05
														Precision (Learners)	-0.330676	1.84937e-05
														Precision (Learners)	-0.330679	1.94452e-05
														Precision (Learners)	-0.330682	2.01351e-05
														Precision (Learners)	-0.330685	2.08088e-05
														Precision (Learners)	-0.330685	2.08126e-05
														Precision (Learners)	-0.330685	2.08133e-05
														Precision (Learners)	-0.325651	-0.00127971
														Precision (Learners)	-0.32771	-0.000747788
														Precision (Learners)	-0.330639	8.85781e-06
														Precision (Learners)	-0.330664	1.53878e-05
														Precision (Learners)	-0.330673	1.77406e-05
														Precision (Learners)	-0.330683	2.02822e-05
														Precision (Learners)	-0.330685	2.08138e-05
														Precision (Learners)	-0.136971	0.239166
														Precision (Learners)	-0.330683	2.04033e-05
														Precision (Learners)	-0.330684	2.05853e-05
														Precision (Learners)	-0.330684	2.06794e-05
														Precision (Learners)	-0.330685	2.08138e-05
														Precision (Learners)	-0.330685	2.08138e-05
														Precision (Learners)	-0.330685	2.08138e-05
														Precision (Learners)	-0.330685	2.08138e-05
														Precision (Learners)	-0.330685	2.08138e-05
														Precision (Learners)	0.978558	-0.373084
														Precision (Learners)	-0.285555	-0.0128401
														Precision (Learners)	-0.330314	-8.49437e-05
														Precision (Learners)	-0.330684	2.04842e-05
														Precision (Learners)	-0.330685	2.08133e-05
														Precision (Learners)	-0.330685	2.08138e-05
														Precision (Learners)	-0.330685	2.08138e-05
														Precision (Learners)	-0.330685	2.08138e-05
														Precision (Learners)	-0.330685	2.08138e-05
														Precision (Learners)	-0.330685	2.08138e-05
														Precision (Learners)	-0.330685	2.08138e-05
														Precision (Learners)	-0.330685	2.08138e-05
														Precision (Learners)	-0.330685	2.08138e-05
														Precision (Learners)	-0.330685	2.08138e-05
														Precision (Learners)	-0.330685	2.08123e-05
														Precision (Learners)	-0.0197881	0.279007
														Precision (Learners)	-0.321908	-0.00248051
														Precision (Learners)	-0.327018	-0.00102414
														Precision (Learners)	-0.328733	-0.000535502
														Precision (Learners)	-0.330404	-5.91711e-05
														Precision (Learners)	-0.330685	2.08138e-05
														Precision (Learners)	-0.330685	2.08138e-05
														Precision (Learners)	-0.330685	2.08138e-05
														Precision (Learners)	-0.330685	2.08138e-05
														Precision (Learners)	-0.330685	2.08138e-05
														Precision (Learners)	-0.330685	2.08138e-05
														Precision (Learners)	-0.330685	2.08138e-05
														Precision (Learners)	-0.330685	2.08138e-05
														Precision (Learners)	-0.322717	-0.000964128
														Precision (Learners)	-0.330011	-6.24356e-05
														Precision (Learners)	-0.330465	-6.29574e-06
														Precision (Learners)	-0.330682	2.04134e-05
														Precision (Learners)	-0.330684	2.07626e-05
														Precision (Learners)	-0.330685	2.08095e-05
														Precision (Learners)	-0.330685	2.08136e-05
														Precision (Learners)	-0.330685	2.08138e-05
														Precision (Learners)	0.21196	-0.0670616
														Precision (Learners)	-0.0789842	-0.0310947
														Precision (Learners)	-0.150129	-0.0222997
														Precision (Learners)	-0.189948	-0.0173772
														Precision (Learners)	-0.229728	-0.0124595
														Precision (Learners)	0.188474	-0.0641582
														Precision (Learners)	-0.0635355	-0.0330045
														Precision (Learners)	-0.146842	-0.0227061
														Precision (Learners)	-0.330649	1.63468e-05
														Precision (Learners)	-0.330657	1.73256e-05
														Precision (Learners)	-0.330681	2.03298e-05
														Precision (Learners)	-0.330682	2.04801e-05
														Precision (Learners)	-0.330683	2.0559e-05
														Precision (Learners)	-0.330684	2.07027e-05
														Precision (Learners)	-0.330685	2.08138e-05
														Precision (Learners)	-0.330685	2.08138e-05
														Precision (Learners)	-0.330685	2.08138e-05
														Precision (Learners)	-0.330685	2.08138e-05
														Precision (Learners)	-0.330685	2.08138e-05
														Precision (Learners)	-0.330622	1.56493e-06
														Precision (Learners)	-0.330654	1.15222e-05
														Precision (Learners)	-0.330685	2.08119e-05
														Precision (Learners)	-0.330685	2.08138e-05
														Precision (Learners)	-0.330685	2.08138e-05
														Precision (Learners)	-0.330685	2.08138e-05
														Precision (Learners)	-0.286368	-0.0134807
														Precision (Learners)	1.35404	-0.513245
														Precision (Learners)	-0.327213	-0.00103702
														Precision (Learners)	-0.303278	-0.00832888
														Precision (Learners)	0.422812	-0.229538
														Precision (Learners)	-0.330446	-5.19936e-05
														Precision (Learners)	-0.33065	1.0166e-05
														Precision (Learners)	-0.33067	1.61807e-05
														Precision (Learners)	-0.330677	1.83294e-05
														Precision (Learners)	-0.330681	1.97326e-05
														Precision (Learners)	-0.330685	2.08106e-05
														Precision (Learners)	-0.330685	2.08132e-05
														Precision (Learners)	-0.330685	2.08136e-05
														Precision (Learners)	-0.308992	-0.00658814
														Precision (Learners)	-0.319058	-0.00352147
														Precision (Learners)	0.763142	-0.333223
														Precision (Learners)	0.0985297	-0.130743
														Precision (Learners)	-0.112284	-0.0665169
														Precision (Learners)	-0.303368	-0.00830134
														Precision (Learners)	-0.322065	-0.00260528
														Precision (Learners)	-0.330685	2.0734e-05
														Precision (Learners)	-0.330685	2.08138e-05
														Precision (Learners)	-0.134463	0.258069
														Precision (Learners)	0.833189	0.713961
														Precision (Learners)	-0.301076	-0.00960962
														Precision (Learners)	-0.317098	-0.00439829
														Precision (Learners)	-0.330683	2.0305e-05
														Precision (Learners)	-0.330684	2.0692e-05
														Precision (Learners)	-0.324985	-0.00183319
														Precision (Learners)	-0.0889265	-0.0786114
														Precision (Learners)	-0.180449	0.155829
														Precision (Learners)	-0.321086	-0.00310132
														Precision (Learners)	-0.248274	-0.0267834
														Precision (Learners)	0.0585438	-0.126576
														Precision (Learners)	-0.325611	-0.00162942
														Precision (Learners)	-0.330684	2.05177e-05
														Precision (Learners)	-0.330685	2.0776e-05
														Precision (Learners)	-0.330685	2.07983e-05
														Precision (Learners)	-0.330685	2.08059e-05
														Precision (Learners)	-0.330685	2.08105e-05
														Precision (Learners)	-0.330685	2.08138e-05
														Precision (Learners)	-0.330685	2.08138e-05
														Precision (Learners)	-0.330685	2.08138e-05
														Precision (Learners)	-0.328538	-0.000677427
														Precision (Learners)	-0.329584	-0.000337302
														Precision (Learners)	-0.330679	1.89985e-05
														Precision (Learners)	-0.330683	2.01474e-05
														Precision (Learners)	-0.330684	2.04911e-05
														Precision (Learners)	-0.330685	2.07789e-05
														Precision (Learners)	-0.326734	-0.00126433
														Precision (Learners)	-0.330685	2.08138e-05
														Precision (Learners)	-0.330057	-0.000241223
														Precision (Learners)	-0.330422	-8.89617e-05
														Precision (Learners)	-0.330566	-2.85789e-05
														Precision (Learners)	-0.330677	1.7525e-05
														Precision (Learners)	-0.330682	1.96247e-05
														Precision (Learners)	0.401868	-0.305755
														Precision (Learners)	-0.330685	2.07933e-05
														Precision (Learners)	-0.320531	-0.00421764
														Precision (Learners)	-0.0593587	-0.113234
														Precision (Learners)	-0.330529	-4.43946e-05
														Precision (Learners)	-0.330685	2.07642e-05
														Precision (Learners)	-0.330685	2.08138e-05
														Precision (Learners)	-0.330685	2.08138e-05
														Precision (Learners)	-0.330685	2.08138e-05
														Precision (Learners)	-0.326595	-0.00168636
														Precision (Learners)	-0.330405	-9.58623e-05
														Precision (Learners)	-0.330597	-1.57392e-05
														Precision (Learners)	-0.330648	5.50259e-06
														Precision (Learners)	-0.330673	1.60192e-05
														Precision (Learners)	-0.330685	2.08124e-05
														Precision (Learners)	-0.0150866	0.364521
														Precision (Learners)	0.136653	-0.195051
														Precision (Learners)	-0.330685	2.08138e-05
														Precision (Learners)	-0.330685	2.08138e-05
														Precision (Learners)	-0.330685	2.08138e-05
														Precision (Learners)	-0.330685	2.08138e-05
														Precision (Learners)	-0.330685	2.08138e-05
														Precision (Learners)	-0.330685	2.08138e-05
														Precision (Learners)	-0.330685	2.08138e-05
														Precision (Learners)	-0.323515	-0.00352568
														Precision (Learners)	1.79131	-0.346616
														Precision (Learners)	0.813997	-0.566177
														Precision (Learners)	0.107051	-0.216498
														Precision (Learners)	0.324978	0.321612
														Precision (Learners)	0.472864	-0.397442
														Precision (Learners)	-0.0872079	-0.120411
														Precision (Learners)	-0.330685	2.08138e-05
														Precision (Learners)	-0.330685	2.08138e-05
														Precision (Learners)	-0.330685	2.08138e-05
														Precision (Learners)	0.658268	0.844467
														Precision (Learners)	-0.206866	-0.0612241
														Precision (Learners)	-0.322927	-0.00381649
														Precision (Learners)	-0.330685	2.0785e-05
														Precision (Learners)	-0.330685	2.08138e-05
														Precision (Learners)	-0.330685	2.08138e-05
														Precision (Learners)	-0.330685	2.08138e-05
														Precision (Learners)	-0.330685	2.08138e-05
														Precision (Learners)	-0.330685	2.08138e-05
														Precision (Learners)	-0.330685	2.08138e-05
														Precision (Learners)	-0.0402747	0.387353
														Precision (Learners)	-0.102427	-0.112883
														Precision (Learners)	-0.283338	-0.0233985
														Precision (Learners)	0.298071	0.317293
														Precision (Learners)	1.03184	0.196107
														Precision (Learners)	-0.216749	-0.0563356
														Precision (Learners)	-0.307052	-0.011669
														Precision (Learners)	-0.323096	-0.00373264
														Precision (Learners)	-0.330455	-9.30382e-05
														Precision (Learners)	-0.33068	1.84679e-05
														Precision (Learners)	-0.330685	2.08138e-05
														Precision (Learners)	-0.306508	-0.00767237
														Precision (Learners)	-0.318096	-0.00398503
														Precision (Learners)	-0.031819	0.374809
														Precision (Learners)	-0.33068	1.93953e-05
														Precision (Learners)	-0.330683	2.015e-05
														Precision (Learners)	-0.330685	2.08137e-05
														Precision (Learners)	-0.330683	2.03633e-05
														Precision (Learners)	-0.277486	-0.0169072
														Precision (Learners)	0.775224	-0.351881
														Precision (Learners)	-0.268617	-0.0197293
														Precision (Learners)	0.0440253	-0.119213
														Precision (Learners)	-0.330105	-0.000163623
														Precision (Learners)	-0.330684	2.06943e-05
														Precision (Learners)	-0.330685	2.08121e-05
														Precision (Learners)	-0.330685	2.08138e-05
														Precision (Learners)	-0.330685	2.08138e-05
														Precision (Learners)	-0.330685	2.08138e-05
														Precision (Learners)	-0.330685	2.08138e-05
														Precision (Learners)	-0.330685	2.08138e-05
														Precision (Learners)	-0.330685	2.08138e-05
														Precision (Learners)	-0.330685	2.08138e-05
														Precision (Learners)	-0.330685	2.08138e-05
														Precision (Learners)	-0.320273	-0.00329233
														Precision (Learners)	-0.325263	-0.00170434
														Precision (Learners)	1.40191	-0.322142
														Precision (Learners)	0.401441	-0.232943
														Precision (Learners)	0.0303552	-0.114863
														Precision (Learners)	-0.289679	-0.0130273
														Precision (Learners)	-0.328558	-0.000655988
														Precision (Learners)	-0.330685	2.08138e-05
														Precision (Learners)	-0.330685	2.08138e-05
														Precision (Learners)	-0.330685	2.08138e-05
														Precision (Learners)	-0.330685	2.08138e-05
														Precision (Learners)	-0.330685	2.08138e-05
														Precision (Learners)	-0.330685	2.08138e-05
														Precision (Learners)	-0.330685	2.08138e-05
														Precision (Learners)	-0.330685	2.08138e-05
														Precision (Learners)	-0.330685	2.08138e-05
														Precision (Learners)	-0.330685	2.08138e-05
														Precision (Learners)	-0.330685	2.08138e-05
														Precision (Learners)	-0.330685	2.08138e-05
														Precision (Learners)	-0.330685	2.08138e-05
														Precision (Learners)	-0.330685	2.08138e-05
														Precision (Learners)	-0.330685	2.08138e-05
														Precision (Learners)	-0.330685	2.08138e-05
														Precision (Learners)	-0.330685	2.08138e-05
														Precision (Learners)	-0.330685	2.08138e-05
														Precision (Learners)	-0.330685	2.08138e-05
														Precision (Learners)	-0.330685	2.08138e-05
														Precision (Learners)	-0.330685	2.08138e-05
														Precision (Learners)	-0.330685	2.08138e-05
														Precision (Learners)	-0.330685	2.08138e-05
														Precision (Learners)	-0.330685	2.08138e-05
														Precision (Learners)	-0.330685	2.08138e-05
														Precision (Learners)	-0.312577	-0.00644576
														Precision (Learners)	-0.324687	-0.00212099
														Precision (Learners)	-0.327985	-0.000943436
														Precision (Learners)	-0.330453	-6.19924e-05
														Precision (Learners)	-0.330685	2.08138e-05
														Precision (Learners)	-0.293857	-0.00541166
														Precision (Learners)	-0.309259	-0.00313973
														Precision (Learners)	-0.314774	-0.0023262
														Precision (Learners)	-0.318573	-0.00176584
														Precision (Learners)	-0.289188	-0.0061004
														Precision (Learners)	-0.30136	-0.00430483
														Precision (Learners)	-0.33017	-5.51286e-05
														Precision (Learners)	-0.330685	2.07931e-05
														Precision (Learners)	-0.330685	2.08127e-05
														Precision (Learners)	-0.330685	2.08135e-05
														Precision (Learners)	-0.330685	2.08138e-05
														Precision (Learners)	-0.330685	2.08138e-05
														Precision (Learners)	-0.330685	2.08138e-05
														Precision (Learners)	-0.330685	2.08138e-05
														Precision (Learners)	-0.330685	2.08138e-05
														Precision (Learners)	-0.330685	2.08138e-05
														Precision (Learners)	-0.330685	2.08138e-05
														Precision (Learners)	-0.330685	2.08138e-05
														Precision (Learners)	-0.330685	2.08138e-05
														Precision (Learners)	-0.330685	2.08138e-05
														Precision (Learners)	-0.330685	2.08138e-05
														Precision (Learners)	-0.330685	2.08138e-05
														Precision (Learners)	-0.330685	2.08138e-05
														Precision (Learners)	1.01604	-0.198634
														Precision (Learners)	0.669391	-0.1475
														Precision (Learners)	0.590781	-0.135904
														Precision (Learners)	0.258987	-0.0869616
														Precision (Learners)	0.0964783	-0.06299
														Precision (Learners)	-0.119688	0.0496464
														Precision (Learners)	0.876884	0.828818
														Precision (Learners)	-0.330685	2.07846e-05
														Precision (Learners)	-0.330633	-1.40746e-06
														Precision (Learners)	-0.330663	1.16694e-05
														Precision (Learners)	-0.330675	1.67645e-05
														Precision (Learners)	-0.330685	2.08138e-05
														Precision (Learners)	-0.330685	2.08138e-05
														Precision (Learners)	-0.330685	2.08138e-05
														Precision (Learners)	-0.330685	2.08138e-05
														Precision (Learners)	-0.330685	2.08138e-05
														Precision (Learners)	-0.330685	2.08138e-05
														Precision (Learners)	0.216192	-0.232691
														Precision (Learners)	-0.330327	-0.000131586
														Precision (Learners)	-0.330685	2.07911e-05
														Precision (Learners)	-0.330685	2.08138e-05
														Precision (Learners)	0.495118	-0.351381
														Precision (Learners)	-0.330676	1.71779e-05
														Precision (Learners)	-0.330684	2.05789e-05
														Precision (Learners)	-0.330685	2.07419e-05
														Precision (Learners)	-0.330685	2.07842e-05
														Precision (Learners)	-0.330685	2.08048e-05
														Precision (Learners)	-0.330685	2.08138e-05
														Precision (Learners)	0.462899	-0.337671
														Precision (Learners)	-0.121414	-0.0890297
														Precision (Learners)	0.576824	0.404521
														Precision (Learners)	0.72545	-0.449394
														Precision (Learners)	0.646704	-0.415886
														Precision (Learners)	0.189988	0.229203
														Precision (Learners)	0.411162	-0.116353
														Precision (Learners)	0.5581	0.295335
														Precision (Learners)	0.7263	0.656424
														Precision (Learners)	-0.330685	2.08138e-05
														Precision (Learners)	-0.305238	-0.00841347
														Precision (Learners)	-0.317807	-0.00424766
														Precision (Learners)	-0.323787	-0.00226554
														Precision (Learners)	-0.149335	-0.0600882
														Precision (Learners)	-0.248754	-0.0271353
														Precision (Learners)	1.80556	-0.708043
														Precision (Learners)	-0.330684	2.05461e-05
														Precision (Learners)	-0.29177	-0.0128777
														Precision (Learners)	0.781712	-0.368686
														Precision (Learners)	-0.330674	1.71554e-05
														Precision (Learners)	-0.330685	2.08005e-05
														Precision (Learners)	-0.330685	2.08138e-05
														Precision (Learners)	-0.330685	2.08138e-05
														Precision (Learners)	-0.280965	-0.016459
														Precision (Learners)	-0.330677	1.83202e-05
														Precision (Learners)	-0.330684	2.05089e-05
														Precision (Learners)	-0.330684	2.06902e-05
														Precision (Learners)	-0.330685	2.07516e-05
														Precision (Learners)	-0.330685	2.07887e-05
														Precision (Learners)	-0.330685	2.08138e-05
														Precision (Learners)	-0.330685	2.08138e-05
														Precision (Learners)	-0.330685	2.08138e-05
														Precision (Learners)	-0.330685	2.08138e-05
														Precision (Learners)	-0.330685	2.08138e-05
														Precision (Learners)	-0.330685	2.08138e-05
														Precision (Learners)	-0.330685	2.08138e-05
														Precision (Learners)	-0.330685	2.08138e-05
														Precision (Learners)	-0.330685	2.08138e-05
														Precision (Learners)	0.171519	-0.166436
														Precision (Learners)	-0.330142	-0.000113747
														Precision (Learners)	1.25618	0.355984
														Precision (Learners)	1.71639	0.277923
														Precision (Learners)	2.14214	0.236452
														Precision (Learners)	-0.320379	-0.00253601
														Precision (Learners)	-0.324964	-0.00139857
														Precision (Learners)	-0.180365	-0.0372724
														Precision (Learners)	-0.330666	1.6207e-05
														Precision (Learners)	-0.311849	-0.00465214
														Precision (Learners)	-0.328739	-0.000461914
														Precision (Learners)	-0.191686	0.190061
														Precision (Learners)	1.48418	-0.450233
														Precision (Learners)	0.0440592	-0.0929502
														Precision (Learners)	1.12912	-0.362146
														Precision (Learners)	0.469648	-0.198535
														Precision (Learners)	-0.329501	-0.000272961
														Precision (Learners)	-0.330435	-4.1178e-05
														Precision (Learners)	-0.330557	-1.08152e-05
														Precision (Learners)	-0.330608	1.6879e-06
														Precision (Learners)	-0.330645	1.10502e-05
														Precision (Learners)	-0.084894	0.336069
														Precision (Learners)	0.366583	-0.172966
														Precision (Learners)	-0.00351742	-0.0811468
														Precision (Learners)	0.779083	-0.148867
														Precision (Learners)	0.405985	-0.182741
														Precision (Learners)	0.909562	-0.307674
														Precision (Learners)	0.251255	-0.144354
														Precision (Learners)	0.00624118	-0.0835678
														Precision (Learners)	1.0701	0.409712
														Precision (Learners)	-0.232835	-0.0242549
														Precision (Learners)	-0.330685	2.08138e-05
														Precision (Learners)	-0.123601	-0.0318033
														Precision (Learners)	-0.178822	-0.0233171
														Precision (Learners)	-0.216401	-0.017542
														Precision (Learners)	-0.194745	-0.0208701
														Precision (Learners)	-0.236017	-0.0145276
														Precision (Learners)	-0.329283	-0.000194578
														Precision (Learners)	-0.330685	2.07723e-05
														Precision (Learners)	0.554632	-0.136033
														Precision (Learners)	1.9293	-0.347289
														Precision (Learners)	-0.318785	-0.00180793
														Precision (Learners)	-0.329764	-0.000120743
														Precision (Learners)	-0.330642	1.42586e-05
														Precision (Learners)	-0.330683	2.06145e-05
														Precision (Learners)	-0.330685	2.07872e-05
														Precision (Learners)	-0.330685	2.08133e-05
														Precision (Learners)	-0.330685	2.08136e-05
														Precision (Learners)	-0.330685	2.08137e-05
														Precision (Learners)	-0.330685	2.08137e-05
														Precision (Learners)	-0.330685	2.08138e-05
														Precision (Learners)	-0.330685	2.08138e-05
														Precision (Learners)	-0.330685	2.08138e-05
														Precision (Learners)	-0.330685	2.08138e-05
														Precision (Learners)	-0.330685	2.08138e-05
														Precision (Learners)	-0.330685	2.08138e-05
														Precision (Learners)	-0.330685	2.08138e-05
														Precision (Learners)	-0.330685	2.08138e-05
														Precision (Learners)	-0.330685	2.08138e-05
														Precision (Learners)	-0.330685	2.08138e-05
														Precision (Learners)	-0.330039	-7.85026e-05
														Precision (Learners)	0.724906	-0.272732
														Precision (Learners)	0.746095	-0.278207
														Precision (Learners)	0.305666	-0.164405
														Precision (Learners)	0.062233	-0.101505
														Precision (Learners)	1.45838	-0.462253
														Precision (Learners)	0.637867	-0.250242
														Precision (Learners)	-0.32992	-0.000176678
														Precision (Learners)	-0.330685	2.08137e-05
														Precision (Learners)	-0.330685	2.08138e-05
														Precision (Learners)	-0.330685	2.08138e-05
														Precision (Learners)	0.514914	0.763242
														Precision (Learners)	0.197378	-0.136425
														Precision (Learners)	-0.166936	-0.0422899
														Precision (Learners)	-0.330244	-9.30911e-05
														Precision (Learners)	-0.33067	1.70823e-05
														Precision (Learners)	-0.330685	2.08096e-05
														Precision (Learners)	-0.330685	2.0813e-05
														Precision (Learners)	-0.330685	2.08134e-05
														Precision (Learners)	-0.330685	2.08136e-05
														Precision (Learners)	-0.330685	2.08137e-05
														Precision (Learners)	-0.330685	2.08138e-05
														Precision (Learners)	-0.330685	2.08138e-05
														Precision (Learners)	-0.330685	2.08138e-05
														Precision (Learners)	0.686678	0.873343
														Precision (Learners)	2.07052	0.294072
														Precision (Learners)	0.0463367	-0.0973973
														Precision (Learners)	-0.159399	-0.0442374
														Precision (Learners)	-0.2338	-0.025013
														Precision (Learners)	-0.313904	-0.00431522
														Precision (Learners)	-0.327562	-0.000786035
														Precision (Learners)	-0.330685	2.08138e-05
														Precision (Learners)	-0.323079	-0.00343581
														Precision (Learners)	-0.327757	-0.00130967
														Precision (Learners)	-0.329465	-0.00053371
														Precision (Learners)	-0.330685	2.08138e-05
														Precision (Learners)	-0.330685	2.08138e-05
														Precision (Learners)	-0.330685	2.08138e-05
														Precision (Learners)	-0.330685	2.08138e-05
														Precision (Learners)	-0.314406	-0.00737734
														Precision (Learners)	0.378935	-0.322481
														Precision (Learners)	-0.330596	-1.93129e-05
														Precision (Learners)	-0.172858	-0.0717066
														Precision (Learners)	-0.330673	1.5267e-05
														Precision (Learners)	-0.330685	2.08137e-05
														Precision (Learners)	-0.330685	2.08138e-05
														Precision (Learners)	-0.326764	-0.0017612
														Precision (Learners)	-0.330478	-7.30363e-05
														Precision (Learners)	-0.330627	-5.43828e-06
														Precision (Learners)	-0.330663	1.07027e-05
														Precision (Learners)	-0.330679	1.79827e-05
														Precision (Learners)	-0.306193	-0.0111099
														Precision (Learners)	-0.328765	-0.000851776
														Precision (Learners)	-0.330226	-0.000187586
														Precision (Learners)	-0.330685	2.08138e-05
														Precision (Learners)	-0.330685	2.08138e-05
														Precision (Learners)	-0.330685	2.08138e-05
														Precision (Learners)	-0.330685	2.08138e-05
														Precision (Learners)	-0.330685	2.08138e-05
														Precision (Learners)	-0.330685	2.08138e-05
														Precision (Learners)	-0.330537	-4.62735e-05
														Precision (Learners)	-0.211225	-0.0373007
														Precision (Learners)	-0.330684	2.06179e-05
														Precision (Learners)	-0.330684	2.07105e-05
														Precision (Learners)	-0.330685	2.07565e-05
														Precision (Learners)	-0.329574	-0.000326175
														Precision (Learners)	-0.330159	-0.000143579
														Precision (Learners)	-0.083522	-0.0771978
														Precision (Learners)	-0.323026	-0.00237204
														Precision (Learners)	-0.330671	1.66278e-05
														Precision (Learners)	-0.330684	2.05788e-05
														Precision (Learners)	-0.0963417	0.169947
														Precision (Learners)	1.18728	-0.0298491
														Precision (Learners)	-0.124113	-0.0645164
														Precision (Learners)	-0.29153	-0.0122119
														Precision (Learners)	-0.294893	-0.0111613
														Precision (Learners)	-0.330676	1.79505e-05
														Precision (Learners)	-0.330684	2.04159e-05
														Precision (Learners)	-0.330684	2.06444e-05
														Precision (Learners)	-0.330684	2.07245e-05
														Precision (Learners)	-0.330685	2.07758e-05
														Precision (Learners)	-0.330685	2.08137e-05
														Precision (Learners)	0.609753	-0.293791
														Precision (Learners)	0.0292877	-0.112442
														Precision (Learners)	-0.325889	-0.00147754
														Precision (Learners)	-0.328156	-0.000769088
														Precision (Learners)	-0.330669	1.58392e-05
														Precision (Learners)	-0.330679	1.89127e-05
														Precision (Learners)	-0.330682	1.98622e-05
														Precision (Learners)	-0.330684	2.07011e-05
														Precision (Learners)	-0.330685	2.08138e-05
														Precision (Learners)	0.767006	0.335507
														Precision (Learners)	-0.0194452	-0.161873
														Precision (Learners)	-0.228089	-0.0533453
														Precision (Learners)	-0.293588	-0.0192751
														Precision (Learners)	1.43263	-0.838712
														Precision (Learners)	0.17692	-0.264014
														Precision (Learners)	0.452965	0.208577
														Precision (Learners)	-0.330304	-0.000177284
														Precision (Learners)	-0.330056	-0.000306283
														Precision (Learners)	-0.330681	1.85964e-05
														Precision (Learners)	0.305148	0.608964
														Precision (Learners)	-0.257816	-0.0378825
														Precision (Learners)	-0.330684	2.01842e-05
														Precision (Learners)	-0.330685	2.08138e-05
														Precision (Learners)	-0.330685	2.08138e-05
														Precision (Learners)	-0.330685	2.08138e-05
														Precision (Learners)	-0.330685	2.08138e-05
														Precision (Learners)	-0.330685	2.08138e-05
														Precision (Learners)	-0.330685	2.08138e-05
														Precision (Learners)	-0.330685	2.08138e-05
														Precision (Learners)	-0.330685	2.08138e-05
														Precision (Learners)	-0.330685	2.08138e-05
														Precision (Learners)	-0.330685	2.08138e-05
														Precision (Learners)	0.0481298	-0.197022
														Precision (Learners)	0.204554	0.369253
														Precision (Learners)	-0.330323	-0.000167212
														Precision (Learners)	-0.330616	-1.47958e-05
														Precision (Learners)	-0.330664	1.01147e-05
														Precision (Learners)	-0.330684	2.05492e-05
														Precision (Learners)	-0.323029	-0.00396147
														Precision (Learners)	0.398833	-0.173789
														Precision (Learners)	-0.320405	-0.00242848
														Precision (Learners)	-0.324349	-0.00148875
														Precision (Learners)	-0.326619	-0.000947867
														Precision (Learners)	-0.330685	2.08013e-05
														Precision (Learners)	-0.330685	2.08067e-05
														Precision (Learners)	-0.121769	-0.049754
														Precision (Learners)	-0.330673	1.80634e-05
														Precision (Learners)	-0.330685	2.07911e-05
														Precision (Learners)	-0.330685	2.08112e-05
														Precision (Learners)	0.142291	-0.112667
														Precision (Learners)	-0.321959	-0.00205806
														Precision (Learners)	-0.330613	3.745e-06
														Precision (Learners)	-0.330684	2.07399e-05
														Precision (Learners)	-0.330685	2.08106e-05
														Precision (Learners)	-0.330685	2.08138e-05
														Precision (Learners)	-0.330685	2.08138e-05
														Precision (Learners)	-0.330685	2.08138e-05
														Precision (Learners)	-0.330685	2.08138e-05
														Precision (Learners)	-0.330685	2.08138e-05
														Precision (Learners)	-0.330685	2.08138e-05
														Precision (Learners)	-0.330685	2.08138e-05
														Precision (Learners)	-0.330685	2.08138e-05
														Precision (Learners)	-0.268874	-0.0147058
														Precision (Learners)	-0.292589	-0.0090556
														Precision (Learners)	2.20299	-0.603636
														Precision (Learners)	1.06078	-0.0657565
														Precision (Learners)	1.11498	0.00790849
														Precision (Learners)	0.0227649	-0.0841897
														Precision (Learners)	0.542299	0.0274485
														Precision (Learners)	-0.330685	2.08138e-05
														Precision (Learners)	-0.17507	-0.0340525
														Precision (Learners)	-0.230861	-0.0218366
														Precision (Learners)	-0.264236	-0.0145288
														Precision (Learners)	-0.330683	2.03355e-05
														Precision (Learners)	-0.330683	2.05286e-05
														Precision (Learners)	-0.330685	2.08131e-05
														Precision (Learners)	-0.330685	2.08138e-05
														Precision (Learners)	-0.330685	2.08138e-05
														Precision (Learners)	1.37943	-0.191001
														Precision (Learners)	-0.297607	-0.00722196
														Precision (Learners)	-0.329836	-0.000165043
														Precision (Learners)	-0.330674	1.85412e-05
														Precision (Learners)	-0.330685	2.07984e-05
														Precision (Learners)	-0.330685	2.0813e-05
														Precision (Learners)	-0.330685	2.08138e-05
														Precision (Learners)	-0.330685	2.08138e-05
														Precision (Learners)	-0.330685	2.08138e-05
														Precision (Learners)	-0.330685	2.08138e-05
														Precision (Learners)	-0.330685	2.08138e-05
														Precision (Learners)	-0.330685	2.08138e-05
														Precision (Learners)	-0.330685	2.08138e-05
														Precision (Learners)	-0.330685	2.08138e-05
														Precision (Learners)	-0.330685	2.08138e-05
														Precision (Learners)	-0.330685	2.08138e-05
														Precision (Learners)	-0.330685	2.08138e-05
														Precision (Learners)	-0.330685	2.08138e-05
														Precision (Learners)	-0.330685	2.08138e-05
														Precision (Learners)	-0.330685	2.08138e-05
														Precision (Learners)	-0.330685	2.08138e-05
														Precision (Learners)	-0.330685	2.07204e-05
														Precision (Learners)	-0.330685	2.08138e-05
														Precision (Learners)	-0.330685	2.08138e-05
														Precision (Learners)	-0.330685	2.08138e-05
														Precision (Learners)	-0.0445686	-0.11204
														Precision (Learners)	-0.219826	-0.0433983
														Precision (Learners)	-0.330683	2.01162e-05
														Precision (Learners)	-0.330685	2.08138e-05
														Precision (Learners)	-0.318523	-0.00474269
														Precision (Learners)	-0.330371	-0.000102122
														Precision (Learners)	-0.330685	2.08137e-05
														Precision (Learners)	-0.330685	2.08138e-05
														Precision (Learners)	-0.330685	2.08138e-05
														Precision (Learners)	-0.330685	2.08138e-05
														Precision (Learners)	-0.330685	2.08138e-05
														Precision (Learners)	-0.330685	2.08138e-05
														Precision (Learners)	-0.330685	2.08138e-05
														Precision (Learners)	-0.330685	2.08138e-05
														Precision (Learners)	-0.330685	2.08138e-05
														Precision (Learners)	-0.330685	2.08138e-05
														Precision (Learners)	-0.330685	2.08138e-05
														Precision (Learners)	-0.330685	2.08138e-05
														Precision (Learners)	-0.330685	2.08138e-05
														Precision (Learners)	1.19355	0.24211
														Precision (Learners)	1.29914	-0.265429
														Precision (Learners)	-0.241647	-0.0348522
														Precision (Learners)	-0.304373	-0.0102846
														Precision (Learners)	-0.319776	-0.00425191
														Precision (Learners)	-0.329958	-0.000263754
														Precision (Learners)	0.219931	0.291388
														Precision (Learners)	1.03554	-0.395287
														Precision (Learners)	-0.330683	2.03679e-05
														Precision (Learners)	-0.330684	2.05667e-05
														Precision (Learners)	-0.330684	2.067e-05
														Precision (Learners)	-0.330685	2.08138e-05
														Precision (Learners)	-0.330685	2.08138e-05
														Precision (Learners)	-0.330685	2.08138e-05
														Precision (Learners)	-0.330685	2.08138e-05
														Precision (Learners)	-0.330685	2.08138e-05
														Precision (Learners)	-0.330685	2.08138e-05
														Precision (Learners)	-0.330685	2.08138e-05
														Precision (Learners)	-0.330685	2.08138e-05
														Precision (Learners)	-0.330685	2.08138e-05
														Precision (Learners)	-0.330685	2.08138e-05
														Precision (Learners)	-0.330685	2.08138e-05
														Precision (Learners)	-0.330685	2.08138e-05
														Precision (Learners)	-0.330685	2.08138e-05
														Precision (Learners)	-0.330685	2.08138e-05
														Precision (Learners)	-0.330685	2.08138e-05
														Precision (Learners)	-0.330685	2.08138e-05
														Precision (Learners)	-0.304502	-0.00755486
														Precision (Learners)	-0.325272	-0.00154529
														Precision (Learners)	-0.328455	-0.000624444
														Precision (Learners)	-0.330607	-1.78714e-06
														Precision (Learners)	-0.330642	8.32662e-06
														Precision (Learners)	-0.330684	2.06978e-05
														Precision (Learners)	-0.330685	2.07661e-05
														Precision (Learners)	-0.330685	2.07886e-05
														Precision (Learners)	-0.330685	2.08103e-05
														Precision (Learners)	-0.330685	2.08138e-05
														Precision (Learners)	0.181459	-0.158696
														Precision (Learners)	-0.322694	-0.00245568
														Precision (Learners)	-0.326449	-0.00129177
														Precision (Learners)	-0.328318	-0.000712678
														Precision (Learners)	-0.330462	-4.82552e-05
														Precision (Learners)	-0.330579	-1.21099e-05
														Precision (Learners)	-0.330685	2.08079e-05
														Precision (Learners)	-0.330685	2.08138e-05
														Precision (Learners)	-0.330685	2.08138e-05
														Precision (Learners)	-0.330685	2.08138e-05
														Precision (Learners)	-0.330685	2.08138e-05
														Precision (Learners)	-0.330685	2.08138e-05
														Precision (Learners)	-0.330685	2.08138e-05
														Precision (Learners)	-0.330685	2.08138e-05
														Precision (Learners)	-0.0911673	0.327438
														Precision (Learners)	-0.326325	-0.00133045
														Precision (Learners)	-0.330069	-0.000170042
														Precision (Learners)	-0.330421	-6.10393e-05
														Precision (Learners)	-0.330545	-2.25618e-05
														Precision (Learners)	-0.330625	2.20074e-06
														Precision (Learners)	-0.330685	2.07641e-05
														Precision (Learners)	0.321514	0.442006
														Precision (Learners)	0.826246	0.399973
														Precision (Learners)	1.69313	-0.504947
														Precision (Learners)	1.43645	0.0911147
														Precision (Learners)	0.169593	-0.155018
														Precision (Learners)	-0.137644	-0.0598036
														Precision (Learners)	-0.233642	-0.0300534
														Precision (Learners)	-0.318992	-0.00360299
														Precision (Learners)	-0.151625	-0.0554708
														Precision (Learners)	0.772831	-0.454899
														Precision (Learners)	0.635727	-0.398379
														Precision (Learners)	0.0788108	-0.168792
														Precision (Learners)	-0.144299	-0.0768159
														Precision (Learners)	1.96569	-0.763185
														Precision (Learners)	0.581155	-0.375881
														Precision (Learners)	0.292786	-0.257003
														Precision (Learners)	-0.330678	1.7851e-05
														Precision (Learners)	-0.330685	2.08132e-05
														Precision (Learners)	-0.330685	2.08138e-05
														Precision (Learners)	1.01917	1.04883
														Precision (Learners)	-0.180435	-0.0619191
														Precision (Learners)	-0.321225	-0.00387898
														Precision (Learners)	-0.330684	2.0565e-05
														Precision (Learners)	0.0742673	-0.166919
														Precision (Learners)	-0.330679	1.82707e-05
														Precision (Learners)	-0.330684	2.06334e-05
														Precision (Learners)	-0.330685	2.07565e-05
														Precision (Learners)	-0.330685	2.07895e-05
														Precision (Learners)	-0.330685	2.08061e-05
														Precision (Learners)	-0.0647997	0.354895
														Precision (Learners)	1.84106	0.206242
														Precision (Learners)	0.796774	-0.46477
														Precision (Learners)	0.407819	0.376411
														Precision (Learners)	1.11551	0.391087
														Precision (Learners)	-0.317571	-0.00538515
														Precision (Learners)	-0.327068	-0.00147027
														Precision (Learners)	-0.329258	-0.000567371
														Precision (Learners)	-0.330603	-1.27644e-05
														Precision (Learners)	-0.33065	6.49457e-06
														Precision (Learners)	-0.330685	2.08138e-05
														Precision (Learners)	-0.330685	2.08138e-05
														Precision (Learners)	-0.330685	2.08138e-05
														Precision (Learners)	-0.330685	2.08138e-05
														Precision (Learners)	-0.330685	2.08138e-05
														Precision (Learners)	-0.330685	2.08138e-05
														Precision (Learners)	-0.330685	2.08138e-05
														Precision (Learners)	-0.163124	-0.033633
														Precision (Learners)	0.604501	0.14683
														Precision (Learners)	0.811513	-0.125033
														Precision (Learners)	-0.320484	-0.0020279
														Precision (Learners)	-0.330329	-5.07117e-05
														Precision (Learners)	-0.330678	1.95431e-05
														Precision (Learners)	-0.330685	2.08008e-05
														Precision (Learners)	-0.330685	2.08129e-05
														Precision (Learners)	-0.330685	2.08138e-05
														Precision (Learners)	-0.330685	2.08138e-05
														Precision (Learners)	-0.330685	2.08138e-05
														Precision (Learners)	-0.330685	2.08138e-05
														Precision (Learners)	-0.330685	2.08138e-05
														Precision (Learners)	-0.330685	2.08138e-05
														Precision (Learners)	-0.330685	2.08138e-05
														Precision (Learners)	-0.330685	2.08138e-05
														Precision (Learners)	-0.330685	2.08138e-05
														Precision (Learners)	-0.330685	2.08138e-05
														Precision (Learners)	-0.330685	2.08138e-05
														Precision (Learners)	-0.330685	2.08138e-05
														Precision (Learners)	-0.330685	2.08138e-05
														Precision (Learners)	-0.330685	2.08138e-05
														Precision (Learners)	-0.330685	2.08138e-05
														Precision (Learners)	-0.330685	2.08138e-05
														Precision (Learners)	-0.330685	2.08138e-05
														Precision (Learners)	-0.330685	2.08138e-05
														Precision (Learners)	-0.330685	2.08138e-05
														Precision (Learners)	-0.330685	2.08138e-05
														Precision (Learners)	-0.330685	2.08138e-05
														Precision (Learners)	-0.330685	2.08138e-05
														Precision (Learners)	-0.330685	2.08138e-05
														Precision (Learners)	-0.330685	2.08138e-05
														Precision (Learners)	-0.330685	2.08138e-05
														Precision (Learners)	-0.302227	-0.0126182
														Precision (Learners)	-0.330672	1.49814e-05
														Precision (Learners)	-0.330685	2.08132e-05
														Precision (Learners)	-0.330685	2.08138e-05
														Precision (Learners)	0.0652097	-0.175809
														Precision (Learners)	-0.330682	1.97606e-05
														Precision (Learners)	-0.330685	2.07541e-05
														Precision (Learners)	-0.330685	2.07966e-05
														Precision (Learners)	-0.330685	2.0807e-05
														Precision (Learners)	-0.330685	2.08118e-05
														Precision (Learners)	0.48103	0.307245
														Precision (Learners)	-0.190917	-0.0620548
														Precision (Learners)	-0.296097	-0.0153407
														Precision (Learners)	-0.2564	-0.0329713
														Precision (Learners)	-0.301405	-0.0129835
														Precision (Learners)	-0.330666	1.26281e-05
														Precision (Learners)	-0.33068	1.87847e-05
														Precision (Learners)	0.116481	0.28311
														Precision (Learners)	-0.277687	-0.0235173
														Precision (Learners)	-0.330685	2.08138e-05
														Precision (Learners)	-0.330685	2.08138e-05
														Precision (Learners)	-0.328746	-0.000664722
														Precision (Learners)	-0.329749	-0.000309944
														Precision (Learners)	-0.330205	-0.000148776
														Precision (Learners)	-0.330685	2.08138e-05
														Precision (Learners)	-0.330685	2.08138e-05
														Precision (Learners)	-0.330685	2.08138e-05
														Precision (Learners)	-0.330685	2.08138e-05
														Precision (Learners)	-0.330685	2.08138e-05
														Precision (Learners)	0.765351	0.328662
														Precision (Learners)	-0.330676	1.78726e-05
														Precision (Learners)	-0.330685	2.08066e-05
														Precision (Learners)	-0.330685	2.08138e-05
														Precision (Learners)	-0.330685	2.08138e-05
														Precision (Learners)	-0.330685	2.08138e-05
														Precision (Learners)	-0.330685	2.08138e-05
														Precision (Learners)	-0.330685	2.08138e-05
														Precision (Learners)	-0.330685	2.08138e-05
														Precision (Learners)	-0.330685	2.08138e-05
														Precision (Learners)	-0.330685	2.08138e-05
														Precision (Learners)	-0.330685	2.08138e-05
														Precision (Learners)	-0.330685	2.08138e-05
														Precision (Learners)	-0.330685	2.08138e-05
														Precision (Learners)	-0.330685	2.08138e-05
														Precision (Learners)	-0.330685	2.08138e-05
														Precision (Learners)	-0.330685	2.08138e-05
														Precision (Learners)	-0.330685	2.08138e-05
														Precision (Learners)	-0.330685	2.08138e-05
														Precision (Learners)	-0.330685	2.08138e-05
														Precision (Learners)	-0.330685	2.08138e-05
														Precision (Learners)	-0.330685	2.08138e-05
														Precision (Learners)	-0.251146	-0.0178084
														Precision (Learners)	-0.280208	-0.011294
														Precision (Learners)	0.126914	0.552375
														Precision (Learners)	-0.245404	-0.0190953
														Precision (Learners)	-0.280514	-0.0112253
														Precision (Learners)	-0.330581	-2.49958e-06
														Precision (Learners)	-0.330621	6.57433e-06
														Precision (Learners)	0.420027	-0.168256
														Precision (Learners)	0.401888	-0.16419
														Precision (Learners)	-0.243494	-0.0195236
														Precision (Learners)	-0.328637	-0.000438144
														Precision (Learners)	-0.330662	1.57662e-05
														Precision (Learners)	-0.330685	2.07835e-05
														Precision (Learners)	-0.265134	-0.0146727
														Precision (Learners)	-0.3305	-2.04551e-05
														Precision (Learners)	-0.330639	1.06295e-05
														Precision (Learners)	-0.33066	1.52658e-05
														Precision (Learners)	-0.330669	1.72949e-05
														Precision (Learners)	-0.330676	1.88981e-05
														Precision (Learners)	-0.330685	2.07863e-05
														Precision (Learners)	-0.330685	2.08056e-05
														Precision (Learners)	-0.330685	2.08097e-05
														Precision (Learners)	-0.330685	2.08138e-05
														Precision (Learners)	-0.330685	2.08138e-05
														Precision (Learners)	-0.330685	2.08138e-05
														Precision (Learners)	-0.330685	2.08138e-05
														Precision (Learners)	-0.330685	2.08138e-05
														Precision (Learners)	-0.330685	2.08138e-05
														Precision (Learners)	-0.330644	1.16697e-05
														Precision (Learners)	-0.330685	2.08138e-05
														Precision (Learners)	-0.229358	-0.0164241
														Precision (Learners)	-0.25767	-0.0118291
														Precision (Learners)	-0.276615	-0.00875444
														Precision (Learners)	-0.330658	1.65037e-05
														Precision (Learners)	-0.330667	1.78735e-05
														Precision (Learners)	-0.330685	2.07795e-05
														Precision (Learners)	-0.318965	-0.00188134
														Precision (Learners)	0.307031	0.216919
														Precision (Learners)	1.34021	-0.0602352
														Precision (Learners)	-0.266815	-0.0103449
														Precision (Learners)	-0.326407	-0.000673399
														Precision (Learners)	-0.330519	-6.20509e-06
														Precision (Learners)	-0.330681	2.01421e-05
														Precision (Learners)	-0.330684	2.07338e-05
														Precision (Learners)	-0.330685	2.08127e-05
														Precision (Learners)	-0.330685	2.08134e-05
														Precision (Learners)	-0.330685	2.08135e-05
														Precision (Learners)	-0.330685	2.08136e-05
														Precision (Learners)	-0.330685	2.08137e-05
														Precision (Learners)	-0.330685	2.08138e-05
														Precision (Learners)	-0.330685	2.08138e-05
														Precision (Learners)	-0.330685	2.08138e-05
														Precision (Learners)	-0.330685	2.08138e-05
														Precision (Learners)	-0.330685	2.08138e-05
														Precision (Learners)	-0.330685	2.08138e-05
														Precision (Learners)	-0.330685	2.08138e-05
														Precision (Learners)	-0.330685	2.08138e-05
														Precision (Learners)	-0.330685	2.08138e-05
														Precision (Learners)	-0.100851	-0.0372801
														Precision (Learners)	0.223428	0.527579
														Precision (Learners)	0.383187	-0.532466
														Precision (Learners)	0.18006	0.427142
														Precision (Learners)	0.689307	0.192982
														Precision (Learners)	1.1548	-0.9117
														Precision (Learners)	-0.0900952	-0.179438
														Precision (Learners)	-0.330685	2.07952e-05
														Precision (Learners)	-0.281724	-0.0364998
														Precision (Learners)	-0.123323	0.248767
														Precision (Learners)	-0.325723	-0.00368027
														Precision (Learners)	1.03412	-0.310043
														Precision (Learners)	-0.319709	-0.00816641
														Precision (Learners)	-0.283912	-0.0348678
														Precision (Learners)	-0.330685	2.08137e-05
														Precision (Learners)	-0.286538	-0.0329087
														Precision (Learners)	-0.330685	2.07986e-05
														Precision (Learners)	-0.330685	2.08137e-05
														Precision (Learners)	-0.330685	2.08138e-05
														Precision (Learners)	-0.330685	2.08138e-05
														Precision (Learners)	-0.330685	2.08138e-05
														Precision (Learners)	-0.330685	2.08138e-05
														Precision (Learners)	1.15087	-0.954217
														Precision (Learners)	-0.200712	-0.0969276
														Precision (Learners)	1.85246	0.252481
														Precision (Learners)	1.64008	-0.0446109
														Precision (Learners)	0.189329	-0.212823
														Precision (Learners)	-0.270319	-0.0450071
														Precision (Learners)	-0.32131	-0.00697192
														Precision (Learners)	-0.330654	-1.88745e-06
														Precision (Learners)	-0.324985	-0.00423084
														Precision (Learners)	-0.330685	2.08135e-05
														Precision (Learners)	-0.0189183	-0.0256929
														Precision (Learners)	-0.066634	-0.0217575
														Precision (Learners)	-0.103929	-0.0186814
														Precision (Learners)	-0.325918	-0.000372369
														Precision (Learners)	-0.326757	-0.0003031
														Precision (Learners)	-0.330273	-1.31368e-05
														Precision (Learners)	0.375787	-0.0582473
														Precision (Learners)	2.1237	0.0271413
														Precision (Learners)	2.88092	0.731766
														Precision (Learners)	-0.0753128	-0.0210416
														Precision (Learners)	-0.265821	-0.005329
														Precision (Learners)	-0.318194	-0.00100941
														Precision (Learners)	-0.328757	-0.000138164
														Precision (Learners)	-0.33003	-3.31886e-05
														Precision (Learners)	-0.330608	1.44539e-05
														Precision (Learners)	-0.330639	1.70095e-05
														Precision (Learners)	-0.330648	1.77813e-05
														Precision (Learners)	-0.330654	1.82442e-05
[truncated: 7,601 more rows]

## Sheet: Ext Figure 5
Ext Figure 5a-b
Peak force distribution
Source data available at https://doi.org/10.12751/g-node.sbrmy3
Ext Fig 5c						Ext Figure 5d-e
Pull to pull corr.						Peak force distribution
		Adaptive				Source data available at https://doi.org/10.12751/g-node.sbrmy3
	id	Off	On	Off
	4967F	0.5571	0.4607	0.5		Ext Fig 5f
	4969M	0.6254	0.6198	0.6005		Pull to pull corr.
	4976F	0.6423	0.6179					Adaptive
	4992M	0.6653	0.6312	0.6836			id	Off	On	Off
							4804M	0.770211	0.777568	0.846023
		Precision					4807M	0.764049	0.679519	0.670117
	id	Off	On	Off			4885M	0.709605	0.673911	0.672612
	599M	0.517	0.576721	0.53449			4886M	0.621103	0.548058	0.620269
	4970M	0.682129	0.737247	0.655882			4887M	0.67909	0.739051	0.741154
	4998F	0.558064	0.558064	0.694178			4824M	0.631578	0.643713	0.497276
	4999F	0.596357	0.596357	0.620843			4825M	0.734116	0.724791	0.671445
	5974F	0.7093	0.6238	0.7196			4826M	0.484179	0.595775	0.444191
	5975F	0.7706	0.7582	0.8319
								Precision
							id	Off	On	Off
							4476M	0.64427	0.762577	0.701935
							4477M	0.643522	0.59779	0.611983
							4479M	0.695287	0.659722	0.61585
							4682F	0.598557	0.657625	0.686516
							4683F	0.672766	0.642531	0.592594
							4687M	0.663569	0.693078	0.547849
